# Supplementary material for: Rat sightings in New York City are associated with neighborhood sociodemographics, housing characteristics, and proximity to open public space
Source: PeerJ. 2014 Aug 26;2:e533. doi: 10.7717/peerj.533 (PMC4157232; doi:10.7717/peerj.533)
Supplement: Supplemental Information 1 [file peerj-02-533-s001.xls]

## Sheet: rat_sightings
Unique Key	Created Date	Closed Date	Agency	Agency Name	Complaint Type	Descriptor	Location Type	Incident Zip	Incident Address	Street Name	Cross Street 1	Cross Street 2	Intersection Street 1	Intersection Street 2	Address Type	City	Landmark	Facility Type	Status	Due Date	Resolution Action Updated Date	Community Board	Borough	X Coordinate (State Plane)	Y Coordinate (State Plane)	Park Facility Name	Park Borough	School Name	School Number	School Region	School Code	School Phone Number	School Address	School City	School State	School Zip	School Not Found	School or Citywide Complaint	Vehicle Type	Taxi Company Borough	Taxi Pick Up Location	Bridge Highway Name	Bridge Highway Direction	Road Ramp	Bridge Highway Segment	Garage Lot Name	Ferry Direction	Ferry Terminal Name	Latitude
27700100	2014-03-24 00:58:56		DOHMH	Department of Health and Mental Hygiene	Rodent	Rat Sighting	3+ Family Apt. Building	10467	2802 OLINVILLE AVENUE	OLINVILLE AVENUE	BRITTON STREET	ARNOW AVENUE			ADDRESS	BRONX		N/A	Pending	2014-04-23 00:58:56	2014-03-24 01:06:28	11 BRONX	BRONX	1020673	255065	Unspecified	BRONX	Unspecified	Unspecified	Unspecified	Unspecified	Unspecified	Unspecified	Unspecified	Unspecified	Unspecified	N												40.8667
27700042	2014-03-24 00:03:19		DOHMH	Department of Health and Mental Hygiene	Rodent	Rat Sighting	3+ Family Apt. Building	10038	100 BEEKMAN STREET	BEEKMAN STREET	CLIFF STREET	PEARL STREET			ADDRESS	NEW YORK		N/A	Pending	2014-04-23 00:03:19	2014-03-24 00:12:18	01 MANHATTAN	MANHATTAN	983264	197320	Unspecified	MANHATTAN	Unspecified	Unspecified	Unspecified	Unspecified	Unspecified	Unspecified	Unspecified	Unspecified	Unspecified	N												40.7083
27701826	2014-03-23 22:49:02		DOHMH	Department of Health and Mental Hygiene	Rodent	Rat Sighting	3+ Family Apt. Building	10002	500 EAST HOUSTON STREET	EAST HOUSTON STREET	BARUCH PLACE	MANGIN STREET			ADDRESS	NEW YORK		N/A	Pending	2014-04-22 22:49:02	2014-03-23 22:57:21	03 MANHATTAN	MANHATTAN	991048	201214	Unspecified	MANHATTAN	Unspecified	Unspecified	Unspecified	Unspecified	Unspecified	Unspecified	Unspecified	Unspecified	Unspecified	N												40.719
27701255	2014-03-23 19:31:21		DOHMH	Department of Health and Mental Hygiene	Rodent	Rat Sighting	3+ Family Apt. Building	10025	212 WEST 108 STREET	WEST 108 STREET	AMSTERDAM AVENUE	BROADWAY			ADDRESS	NEW YORK		N/A	Pending	2014-04-22 19:31:21	2014-03-23 19:34:26	07 MANHATTAN	MANHATTAN	993827	231471	Unspecified	MANHATTAN	Unspecified	Unspecified	Unspecified	Unspecified	Unspecified	Unspecified	Unspecified	Unspecified	Unspecified	N												40.802
27699563	2014-03-23 19:25:32		DOHMH	Department of Health and Mental Hygiene	Rodent	Rat Sighting	3+ Family Apt. Building	10025	218 WEST 108 STREET	WEST 108 STREET	AMSTERDAM AVENUE	BROADWAY			ADDRESS	NEW YORK		N/A	Pending	2014-04-22 19:25:32	2014-03-23 19:28:10	07 MANHATTAN	MANHATTAN	993794	231489	Unspecified	MANHATTAN	Unspecified	Unspecified	Unspecified	Unspecified	Unspecified	Unspecified	Unspecified	Unspecified	Unspecified	N												40.8021
27701739	2014-03-23 18:16:06		DOHMH	Department of Health and Mental Hygiene	Rodent	Rat Sighting	3+ Family Apt. Building	10457	555 EAST 178 STREET	EAST 178 STREET	MONTEREY AVENUE	LA FONTAINE AVENUE			ADDRESS	BRONX		N/A	Pending	2014-04-22 18:16:06	2014-03-23 18:24:56	06 BRONX	BRONX	1013441	248058	Unspecified	BRONX	Unspecified	Unspecified	Unspecified	Unspecified	Unspecified	Unspecified	Unspecified	Unspecified	Unspecified	N												40.8475
27702991	2014-03-23 17:08:25		DOHMH	Department of Health and Mental Hygiene	Rodent	Rat Sighting	3+ Family Apt. Building	10026	131 CENTRAL PARK NORTH	CENTRAL PARK NORTH	LENOX AVENUE	7 AVENUE			ADDRESS	NEW YORK		N/A	Pending	2014-04-22 17:08:25	2014-03-23 17:11:49	10 MANHATTAN	MANHATTAN	997087	230286	Unspecified	MANHATTAN	Unspecified	Unspecified	Unspecified	Unspecified	Unspecified	Unspecified	Unspecified	Unspecified	Unspecified	N												40.7987
27700784	2014-03-23 12:06:54		DOHMH	Department of Health and Mental Hygiene	Rodent	Rat Sighting	3+ Family Apt. Building	10128	162 EAST 94 STREET	EAST 94 STREET	LEXINGTON AVENUE	3 AVENUE			ADDRESS	NEW YORK		N/A	Pending	2014-04-22 12:06:54	2014-03-23 12:15:59	08 MANHATTAN	MANHATTAN	997735	225026	Unspecified	MANHATTAN	Unspecified	Unspecified	Unspecified	Unspecified	Unspecified	Unspecified	Unspecified	Unspecified	Unspecified	N												40.7843
27702447	2014-03-23 11:32:12		DOHMH	Department of Health and Mental Hygiene	Rodent	Rat Sighting	1-2 Family Dwelling	10312	401 ARDEN AVENUE	ARDEN AVENUE	HALPIN AVENUE	WOODROW ROAD			ADDRESS	STATEN ISLAND		N/A	Pending	2014-04-22 11:32:12	2014-03-23 11:37:51	03 STATEN ISLAND	STATEN ISLAND	932053	139818	Unspecified	STATEN ISLAND	Unspecified	Unspecified	Unspecified	Unspecified	Unspecified	Unspecified	Unspecified	Unspecified	Unspecified	N												40.5503
27701248	2014-03-23 09:40:17		DOHMH	Department of Health and Mental Hygiene	Rodent	Rat Sighting	Parking Lot/Garage	11233	2318 ATLANTIC AVENUE	ATLANTIC AVENUE					LATLONG	BROOKLYN		N/A	Pending	2014-04-22 09:40:17	2014-03-23 09:42:13	01 BROOKLYN	BROOKLYN	1009642	185528	Unspecified	BROOKLYN	Unspecified	Unspecified	Unspecified	Unspecified	Unspecified	Unspecified	Unspecified	Unspecified	Unspecified	N												40.6759
27702450	2014-03-23 02:13:52		DOHMH	Department of Health and Mental Hygiene	Rodent	Rat Sighting	3+ Family Apt. Building	10451	910 GRAND CONCOURSE	GRAND CONCOURSE					LATLONG	BRONX		N/A	Pending	2014-04-22 02:13:52	2014-03-23 02:16:13	04 BRONX	BRONX	1005948	240894	Unspecified	BRONX	Unspecified	Unspecified	Unspecified	Unspecified	Unspecified	Unspecified	Unspecified	Unspecified	Unspecified	N												40.8278
27694088	2014-03-22 23:23:41		DOHMH	Department of Health and Mental Hygiene	Rodent	Rat Sighting	3+ Family Apt. Building	10026	274 WEST 115 STREET	WEST 115 STREET	7 AVENUE	8 AVENUE			ADDRESS	NEW YORK		N/A	Pending	2014-04-21 23:23:41	2014-03-22 23:30:49	10 MANHATTAN	MANHATTAN	996650	232001	Unspecified	MANHATTAN	Unspecified	Unspecified	Unspecified	Unspecified	Unspecified	Unspecified	Unspecified	Unspecified	Unspecified	N												40.8035
27693331	2014-03-22 21:51:36		DOHMH	Department of Health and Mental Hygiene	Rodent	Rat Sighting	3+ Family Apt. Building	11207	398 SHEFFIELD AVENUE	SHEFFIELD AVENUE					LATLONG	BROOKLYN		N/A	Pending	2014-04-21 21:51:36	2014-03-22 21:53:51	05 BROOKLYN	BROOKLYN	1013085	182038	Unspecified	BROOKLYN	Unspecified	Unspecified	Unspecified	Unspecified	Unspecified	Unspecified	Unspecified	Unspecified	Unspecified	N												40.6663
27697330	2014-03-22 21:37:03		DOHMH	Department of Health and Mental Hygiene	Rodent	Rat Sighting	3+ Family Apt. Building	11435					PERSHING CRESCENT	LANDER STREET	INTERSECTION	JAMAICA		N/A	Pending	2014-04-21 21:37:03	2014-03-22 21:44:19	08 QUEENS	QUEENS	1035470	198750	Unspecified	QUEENS	Unspecified	Unspecified	Unspecified	Unspecified	Unspecified	Unspecified	Unspecified	Unspecified	Unspecified	N												40.7121
27698098	2014-03-22 20:29:21		DOHMH	Department of Health and Mental Hygiene	Rodent	Rat Sighting	Other (Explain Below)	11427	SPRINGFIELD BOULEVARD	SPRINGFIELD BOULEVARD	BRADDOCK AVENUE	HILLSIDE AVENUE			BLOCKFACE	QUEENS VILLAGE		N/A	Pending	2014-04-21 20:29:21	2014-03-22 20:40:40	13 QUEENS	QUEENS	1054922	205392	Unspecified	QUEENS	Unspecified	Unspecified	Unspecified	Unspecified	Unspecified	Unspecified	Unspecified	Unspecified	Unspecified	N												40.7301
27694022	2014-03-22 19:50:13		DOHMH	Department of Health and Mental Hygiene	Rodent	Rat Sighting	3+ Family Apt. Building	10031	401 EDGECOMBE AVE	EDGECOMBE AVE					LATLONG	NEW YORK		N/A	Pending	2014-04-21 19:50:13	2014-03-22 19:53:23	09 MANHATTAN	MANHATTAN	1000771	241356	Unspecified	MANHATTAN	Unspecified	Unspecified	Unspecified	Unspecified	Unspecified	Unspecified	Unspecified	Unspecified	Unspecified	N												40.8291
27693232	2014-03-22 19:41:07		DOHMH	Department of Health and Mental Hygiene	Rodent	Rat Sighting	3+ Family Mixed Use Building	10462	2134 WALLACE AVENUE	WALLACE AVENUE	BRADY AVENUE	LYDIG AVENUE			ADDRESS	BRONX		N/A	Pending	2014-04-21 19:41:07	2014-03-22 19:47:14	11 BRONX	BRONX	1021648	250456	Unspecified	BRONX	Unspecified	Unspecified	Unspecified	Unspecified	Unspecified	Unspecified	Unspecified	Unspecified	Unspecified	N												40.854
27697362	2014-03-22 18:45:01		DOHMH	Department of Health and Mental Hygiene	Rodent	Rat Sighting	1-2 Family Dwelling	11433	110-27 156 STREET	156 STREET	BRINKERHOFF AVENUE	111 AVENUE			ADDRESS	JAMAICA		N/A	Pending	2014-04-21 18:45:01	2014-03-22 18:51:27	12 QUEENS	QUEENS	1041487	190988	Unspecified	QUEENS	Unspecified	Unspecified	Unspecified	Unspecified	Unspecified	Unspecified	Unspecified	Unspecified	Unspecified	N												40.6907
27692494	2014-03-22 18:17:20		DOHMH	Department of Health and Mental Hygiene	Rodent	Rat Sighting	Parking Lot/Garage	10301	108 WINTER AVENUE	WINTER AVENUE	BISMARK AVENUE	JERSEY STREET			ADDRESS	STATEN ISLAND		N/A	Pending	2014-04-21 18:17:20	2014-03-22 18:24:25	01 STATEN ISLAND	STATEN ISLAND	960487	171987	Unspecified	STATEN ISLAND	Unspecified	Unspecified	Unspecified	Unspecified	Unspecified	Unspecified	Unspecified	Unspecified	Unspecified	N												40.6387
27692521	2014-03-22 17:48:21		DOHMH	Department of Health and Mental Hygiene	Rodent	Rat Sighting	Commercial Building	11377	49-11 30 AVENUE	30 AVENUE	49 STREET	50 STREET			ADDRESS	WOODSIDE		N/A	Pending	2014-04-21 17:48:21	2014-03-22 17:51:09	01 QUEENS	QUEENS	1009921	216292	Unspecified	QUEENS	Unspecified	Unspecified	Unspecified	Unspecified	Unspecified	Unspecified	Unspecified	Unspecified	Unspecified	N												40.7603
27694793	2014-03-22 17:42:43		DOHMH	Department of Health and Mental Hygiene	Rodent	Rat Sighting	3+ Family Apt. Building	10456	755 FOREST AVENUE	FOREST AVENUE	EAST 156 STREET	EAST 158 STREET			ADDRESS	BRONX		N/A	Pending	2014-04-21 17:42:43	2014-03-22 17:52:11	01 BRONX	BRONX	1010235	237484	Unspecified	BRONX	Unspecified	Unspecified	Unspecified	Unspecified	Unspecified	Unspecified	Unspecified	Unspecified	Unspecified	N												40.8185
27695781	2014-03-22 15:42:45		DOHMH	Department of Health and Mental Hygiene	Rodent	Rat Sighting	3+ Family Mixed Use Building	10453	1701 GRAND AVENUE	GRAND AVENUE	WEST 176 STREET	WEST TREMONT AVENUE			ADDRESS	BRONX		N/A	Pending	2014-04-21 15:42:45	2014-03-22 15:55:36	05 BRONX	BRONX	1008095	248544	Unspecified	BRONX	Unspecified	Unspecified	Unspecified	Unspecified	Unspecified	Unspecified	Unspecified	Unspecified	Unspecified	N												40.8488
27697296	2014-03-22 15:36:13		DOHMH	Department of Health and Mental Hygiene	Rodent	Rat Sighting	3+ Family Mixed Use Building	10460	795 GARDEN STREET	GARDEN STREET	PROSPECT AVENUE	CROTONA PARKWAY			ADDRESS	BRONX		N/A	Pending	2014-04-21 15:36:13	2014-03-22 15:47:17	06 BRONX	BRONX	1016555	248721	Unspecified	BRONX	Unspecified	Unspecified	Unspecified	Unspecified	Unspecified	Unspecified	Unspecified	Unspecified	Unspecified	N												40.8493
27693222	2014-03-22 15:35:39		DOHMH	Department of Health and Mental Hygiene	Rodent	Rat Sighting	1-2 Family Dwelling	11236	709 EAST 94 STREET	EAST 94 STREET	AVENUE B	DITMAS AVENUE			ADDRESS	BROOKLYN		N/A	Pending	2014-04-21 15:35:39	2014-03-22 15:43:06	17 BROOKLYN	BROOKLYN	1008411	176462	Unspecified	BROOKLYN	Unspecified	Unspecified	Unspecified	Unspecified	Unspecified	Unspecified	Unspecified	Unspecified	Unspecified	N												40.651
27692499	2014-03-22 14:48:16		DOHMH	Department of Health and Mental Hygiene	Rodent	Rat Sighting	1-2 Family Dwelling	11422	244-27 137 ROAD	137 ROAD	244 STREET	246 STREET			ADDRESS	ROSEDALE		N/A	Pending	2014-04-21 14:48:16	2014-03-22 14:58:08	13 QUEENS	QUEENS	1058370	182663	Unspecified	QUEENS	Unspecified	Unspecified	Unspecified	Unspecified	Unspecified	Unspecified	Unspecified	Unspecified	Unspecified	N												40.6677
27698243	2014-03-22 14:03:50		DOHMH	Department of Health and Mental Hygiene	Rodent	Rat Sighting	3+ Family Apt. Building	10034	107 POST AVENUE	POST AVENUE	WEST 204 STREET	WEST 207 STREET			ADDRESS	NEW YORK		N/A	Pending	2014-04-21 14:03:50	2014-03-22 14:16:40	12 MANHATTAN	MANHATTAN	1006208	254189	Unspecified	MANHATTAN	Unspecified	Unspecified	Unspecified	Unspecified	Unspecified	Unspecified	Unspecified	Unspecified	Unspecified	N												40.8643
27694089	2014-03-22 13:55:36		DOHMH	Department of Health and Mental Hygiene	Rodent	Rat Sighting	3+ Family Apt. Building	10460	1230 EAST TREMONT AVENUE	EAST TREMONT AVENUE	BRONX RIVER PARKWAY	VAN NEST AVENUE			ADDRESS	BRONX		N/A	Pending	2014-04-21 13:55:36	2014-03-22 14:02:14	09 BRONX	BRONX	1019580	245236	Unspecified	BRONX	Unspecified	Unspecified	Unspecified	Unspecified	Unspecified	Unspecified	Unspecified	Unspecified	Unspecified	N												40.8397
27692522	2014-03-22 12:42:10		DOHMH	Department of Health and Mental Hygiene	Rodent	Rat Sighting	3+ Family Apt. Building	10033	228 AUDUBON AVENUE	AUDUBON AVENUE	WEST 176 STREET	WEST 177 STREET			ADDRESS	NEW YORK		N/A	Pending	2014-04-21 12:42:10	2014-03-22 12:50:06	12 MANHATTAN	MANHATTAN	1002386	247453	Unspecified	MANHATTAN	Unspecified	Unspecified	Unspecified	Unspecified	Unspecified	Unspecified	Unspecified	Unspecified	Unspecified	N												40.8459
27694853	2014-03-22 11:52:08		DOHMH	Department of Health and Mental Hygiene	Rodent	Rat Sighting	3+ Family Apt. Building	10128	232 EAST 88 STREET	EAST 88 STREET	3 AVENUE	2 AVENUE			ADDRESS	NEW YORK		N/A	Pending	2014-04-21 11:52:08	2014-03-22 11:55:26	08 MANHATTAN	MANHATTAN	997491	223368	Unspecified	MANHATTAN	Unspecified	Unspecified	Unspecified	Unspecified	Unspecified	Unspecified	Unspecified	Unspecified	Unspecified	N												40.7798
27693233	2014-03-22 11:17:28		DOHMH	Department of Health and Mental Hygiene	Rodent	Rat Sighting	Construction Site	11204	1770 66 STREET	66 STREET	17 AVENUE	18 AVENUE			ADDRESS	BROOKLYN		N/A	Pending	2014-04-21 11:17:28	2014-03-22 11:24:15	11 BROOKLYN	BROOKLYN	986580	164795	Unspecified	BROOKLYN	Unspecified	Unspecified	Unspecified	Unspecified	Unspecified	Unspecified	Unspecified	Unspecified	Unspecified	N												40.619
27697349	2014-03-22 11:07:53		DOHMH	Department of Health and Mental Hygiene	Rodent	Rat Sighting	3+ Family Mixed Use Building	10026	151 CENTRAL PARK NORTH	CENTRAL PARK NORTH	LENOX AVENUE	7 AVENUE			ADDRESS	NEW YORK		N/A	Pending	2014-04-21 11:07:53	2014-03-22 11:11:44	10 MANHATTAN	MANHATTAN	996992	230338	Unspecified	MANHATTAN	Unspecified	Unspecified	Unspecified	Unspecified	Unspecified	Unspecified	Unspecified	Unspecified	Unspecified	N												40.7989
27694791	2014-03-22 10:59:17		DOHMH	Department of Health and Mental Hygiene	Rodent	Rat Sighting	3+ Family Apt. Building	11213	1545 ST JOHNS PLACE	ST JOHNS PLACE	ROCHESTER AVENUE	BUFFALO AVENUE			ADDRESS	BROOKLYN		N/A	Pending	2014-04-21 10:59:17	2014-03-22 11:09:37	08 BROOKLYN	BROOKLYN	1004614	183512	Unspecified	BROOKLYN	Unspecified	Unspecified	Unspecified	Unspecified	Unspecified	Unspecified	Unspecified	Unspecified	Unspecified	N												40.6704
27697202	2014-03-22 09:25:57		DOHMH	Department of Health and Mental Hygiene	Rodent	Rat Sighting	3+ Family Apt. Building	10009	403 EAST 8 STREET	EAST 8 STREET	AVENUE C	AVENUE D			ADDRESS	NEW YORK		N/A	Pending	2014-04-21 09:25:57	2014-03-22 09:28:43	03 MANHATTAN	MANHATTAN	990829	202977	Unspecified	MANHATTAN	Unspecified	Unspecified	Unspecified	Unspecified	Unspecified	Unspecified	Unspecified	Unspecified	Unspecified	N												40.7238
27693325	2014-03-22 08:12:14		DOHMH	Department of Health and Mental Hygiene	Rodent	Rat Sighting	3+ Family Apt. Building	10033	350 CABRINI BOULEVARD	CABRINI BOULEVARD					LATLONG	NEW YORK		N/A	Pending	2014-04-21 08:12:14	2014-03-22 08:15:34	01 MANHATTAN	MANHATTAN	1001525	251406	Unspecified	MANHATTAN	Unspecified	Unspecified	Unspecified	Unspecified	Unspecified	Unspecified	Unspecified	Unspecified	Unspecified	N												40.8567
27694868	2014-03-22 06:08:09		DOHMH	Department of Health and Mental Hygiene	Rodent	Rat Sighting	3+ Family Apt. Building	10012	204 SPRING STREET	SPRING STREET	SULLIVAN STREET	BEND			ADDRESS	NEW YORK		N/A	Pending	2014-04-21 06:08:09	2014-03-22 06:16:00	02 MANHATTAN	MANHATTAN	983279	203523	Unspecified	MANHATTAN	Unspecified	Unspecified	Unspecified	Unspecified	Unspecified	Unspecified	Unspecified	Unspecified	Unspecified	N												40.7253
27690560	2014-03-21 21:52:32		DOHMH	Department of Health and Mental Hygiene	Rodent	Rat Sighting	Commercial Building	10009	90-104 LOISAIDA AVENUE	LOISAIDA AVENUE					LATLONG	NEW YORK		N/A	Pending	2014-04-20 21:52:32	2014-03-21 21:55:03	03 MANHATTAN	MANHATTAN	990069	202981	Unspecified	MANHATTAN	Unspecified	Unspecified	Unspecified	Unspecified	Unspecified	Unspecified	Unspecified	Unspecified	Unspecified	N												40.7238
27689133	2014-03-21 20:13:53		DOHMH	Department of Health and Mental Hygiene	Rodent	Rat Sighting	3+ Family Apt. Building	10455	415 EAST 151 STREET	EAST 151 STREET	MELROSE AVENUE	3 AVENUE			ADDRESS	BRONX		N/A	Pending	2014-04-20 20:13:53	2014-03-21 20:33:28	01 BRONX	BRONX	1007278	237102	Unspecified	BRONX	Unspecified	Unspecified	Unspecified	Unspecified	Unspecified	Unspecified	Unspecified	Unspecified	Unspecified	N												40.8174
27687777	2014-03-21 19:43:20		DOHMH	Department of Health and Mental Hygiene	Rodent	Rat Sighting	3+ Family Apt. Building	10467	2802 OLINVILLE AVENUE	OLINVILLE AVENUE	BRITTON STREET	ARNOW AVENUE			ADDRESS	BRONX		N/A	Pending	2014-04-20 19:43:20	2014-03-21 19:51:03	11 BRONX	BRONX	1020673	255065	Unspecified	BRONX	Unspecified	Unspecified	Unspecified	Unspecified	Unspecified	Unspecified	Unspecified	Unspecified	Unspecified	N												40.8667
27691787	2014-03-21 19:39:17		DOHMH	Department of Health and Mental Hygiene	Rodent	Rat Sighting	3+ Family Apt. Building	10455	608 UNION AVENUE	UNION AVENUE	EAST 150 STREET	EAST 151 STREET			ADDRESS	BRONX		N/A	Pending	2014-04-20 19:39:17	2014-03-21 19:46:47	01 BRONX	BRONX	1010592	235872	Unspecified	BRONX	Unspecified	Unspecified	Unspecified	Unspecified	Unspecified	Unspecified	Unspecified	Unspecified	Unspecified	N												40.8141
27688475	2014-03-21 19:09:14		DOHMH	Department of Health and Mental Hygiene	Rodent	Rat Sighting	3+ Family Apt. Building	11205	108 STEUBEN STREET	STEUBEN STREET	PARK AVENUE	MYRTLE AVENUE			ADDRESS	BROOKLYN		N/A	Pending	2014-04-20 19:09:14	2014-03-21 19:15:38	02 BROOKLYN	BROOKLYN	994438	192244	Unspecified	BROOKLYN	Unspecified	Unspecified	Unspecified	Unspecified	Unspecified	Unspecified	Unspecified	Unspecified	Unspecified	N												40.6943
27691115	2014-03-21 17:07:05		DOHMH	Department of Health and Mental Hygiene	Rodent	Rat Sighting	Other (Explain Below)	11233	2148 BERGEN STREET	BERGEN STREET	EASTERN PARKWAY	MOTHER GASTON BOULEVARD			ADDRESS	BROOKLYN		N/A	Pending	2014-04-20 17:07:05	2014-03-21 17:13:23	16 BROOKLYN	BROOKLYN	1009450	184795	Unspecified	BROOKLYN	Unspecified	Unspecified	Unspecified	Unspecified	Unspecified	Unspecified	Unspecified	Unspecified	Unspecified	N												40.6739
27691305	2014-03-21 17:05:01		DOHMH	Department of Health and Mental Hygiene	Rodent	Rat Sighting	3+ Family Apt. Building	10028	423 EAST 81 STREET	EAST 81 STREET	1 AVENUE	YORK AVENUE			ADDRESS	NEW YORK		N/A	Pending	2014-04-20 17:05:01	2014-03-21 17:12:21	08 MANHATTAN	MANHATTAN	997878	221005	Unspecified	MANHATTAN	Unspecified	Unspecified	Unspecified	Unspecified	Unspecified	Unspecified	Unspecified	Unspecified	Unspecified	N												40.7733
27690442	2014-03-21 16:35:18		DOHMH	Department of Health and Mental Hygiene	Rodent	Rat Sighting	1-2 Family Dwelling	11237	1328 DECATUR AVE	DECATUR AVE						BROOKLYN		N/A	Pending	2014-04-20 16:35:18	2014-03-21 16:52:19	Unspecified BROOKLYN	BROOKLYN			Unspecified	BROOKLYN	Unspecified	Unspecified	Unspecified	Unspecified	Unspecified	Unspecified	Unspecified	Unspecified	Unspecified	N
27691114	2014-03-21 15:57:40		DOHMH	Department of Health and Mental Hygiene	Rodent	Rat Sighting	Other (Explain Below)	11432	187-23 HILLSIDE AVENUE	HILLSIDE AVENUE	187 STREET	187 PLACE			ADDRESS	JAMAICA		N/A	Pending	2014-04-20 15:57:40	2014-03-21 16:05:36	08 QUEENS	QUEENS	1046665	199783	Unspecified	QUEENS	Unspecified	Unspecified	Unspecified	Unspecified	Unspecified	Unspecified	Unspecified	Unspecified	Unspecified	N												40.7148
27688474	2014-03-21 15:43:50		DOHMH	Department of Health and Mental Hygiene	Rodent	Rat Sighting	1-2 Family Dwelling	11372	37-42 WARREN STREET	WARREN STREET	37 AVENUE	ROOSEVELT AVENUE			ADDRESS	JACKSON HEIGHTS		N/A	Pending	2014-04-20 15:43:50	2014-03-21 15:54:02	03 QUEENS	QUEENS	1019864	212874	Unspecified	QUEENS	Unspecified	Unspecified	Unspecified	Unspecified	Unspecified	Unspecified	Unspecified	Unspecified	Unspecified	N												40.7509
27688458	2014-03-21 14:55:23		DOHMH	Department of Health and Mental Hygiene	Rodent	Rat Sighting	3+ Family Apt. Building	10468	2830 MORRIS AVENUE	MORRIS AVENUE	PARKVIEW TERRACE	JEROME AVENUE			ADDRESS	BRONX		N/A	Pending	2014-04-20 14:55:23	2014-03-21 14:59:36	07 BRONX	BRONX	1013656	256583	Unspecified	BRONX	Unspecified	Unspecified	Unspecified	Unspecified	Unspecified	Unspecified	Unspecified	Unspecified	Unspecified	N												40.8709
27690443	2014-03-21 13:13:42		DOHMH	Department of Health and Mental Hygiene	Rodent	Rat Sighting	3+ Family Apt. Building	11416	101-10 90 STREET	90 STREET	101 AVENUE	ROCKAWAY BOULEVARD			ADDRESS	OZONE PARK		N/A	Pending	2014-04-20 13:13:42	2014-03-21 13:19:20	09 QUEENS	QUEENS	1025803	188078	Unspecified	QUEENS	Unspecified	Unspecified	Unspecified	Unspecified	Unspecified	Unspecified	Unspecified	Unspecified	Unspecified	N												40.6828
27687038	2014-03-21 12:31:59		DOHMH	Department of Health and Mental Hygiene	Rodent	Rat Sighting	3+ Family Apt. Building	10011	222 WEST 20 STREET	WEST 20 STREET	7 AVENUE	8 AVENUE			ADDRESS	NEW YORK		N/A	Pending	2014-04-20 12:31:59	2014-03-21 12:34:43	04 MANHATTAN	MANHATTAN	984836	209821	Unspecified	MANHATTAN	Unspecified	Unspecified	Unspecified	Unspecified	Unspecified	Unspecified	Unspecified	Unspecified	Unspecified	N												40.7426
27691985	2014-03-21 11:08:31		DOHMH	Department of Health and Mental Hygiene	Rodent	Rat Sighting	3+ Family Apt. Building	10456	796 EAST 163 STREET	EAST 163 STREET	TINTON AVENUE	UNION AVENUE			ADDRESS	BRONX		N/A	Pending	2014-04-20 11:08:31	2014-03-21 11:12:34	03 BRONX	BRONX	1011267	238961	Unspecified	BRONX	Unspecified	Unspecified	Unspecified	Unspecified	Unspecified	Unspecified	Unspecified	Unspecified	Unspecified	N												40.8225
27687056	2014-03-21 11:07:35		DOHMH	Department of Health and Mental Hygiene	Rodent	Rat Sighting	3+ Family Mixed Use Building	10128	200 EAST 87 STREET	EAST 87 STREET	3 AVENUE	2 AVENUE			ADDRESS	NEW YORK		N/A	Pending	2014-04-20 11:07:35	2014-03-21 11:10:23	08 MANHATTAN	MANHATTAN	997222	223218	Unspecified	MANHATTAN	Unspecified	Unspecified	Unspecified	Unspecified	Unspecified	Unspecified	Unspecified	Unspecified	Unspecified	N												40.7793
27690445	2014-03-21 10:55:04		DOHMH	Department of Health and Mental Hygiene	Rodent	Rat Sighting	Other (Explain Below)	10310	DISOSWAY PLACE	DISOSWAY PLACE	CLOVE ROAD	RAYMOND PLACE			BLOCKFACE	STATEN ISLAND		N/A	Pending	2014-04-20 10:55:04	2014-03-21 11:00:43	01 STATEN ISLAND	STATEN ISLAND	949723	168656	Unspecified	STATEN ISLAND	Unspecified	Unspecified	Unspecified	Unspecified	Unspecified	Unspecified	Unspecified	Unspecified	Unspecified	N												40.6295
27691986	2014-03-21 10:14:55		DOHMH	Department of Health and Mental Hygiene	Rodent	Rat Sighting	Construction Site	11215	688 UNION STREET	UNION STREET	4 AVENUE	5 AVENUE			ADDRESS	BROOKLYN		N/A	Pending	2014-04-20 10:14:55	2014-03-21 10:24:00	06 BROOKLYN	BROOKLYN	989520	185784	Unspecified	BROOKLYN	Unspecified	Unspecified	Unspecified	Unspecified	Unspecified	Unspecified	Unspecified	Unspecified	Unspecified	N												40.6766
27690573	2014-03-21 10:09:01		DOHMH	Department of Health and Mental Hygiene	Rodent	Rat Sighting	Other (Explain Below)	10458	2434 BEAUMONT AVENUE	BEAUMONT AVENUE	EAST 188 STREET	EAST 189 STREET			ADDRESS	BRONX		N/A	Pending	2014-04-20 10:09:01	2014-03-21 10:15:24	06 BRONX	BRONX	1016359	250861	Unspecified	BRONX	Unspecified	Unspecified	Unspecified	Unspecified	Unspecified	Unspecified	Unspecified	Unspecified	Unspecified	N												40.8552
27691197	2014-03-21 10:05:05		DOHMH	Department of Health and Mental Hygiene	Rodent	Rat Sighting	3+ Family Apt. Building	10030	120 WEST 138 STREET	WEST 138 STREET	LENOX AVENUE	7 AVENUE			ADDRESS	NEW YORK		N/A	Pending	2014-04-20 10:05:05	2014-03-21 10:12:09	10 MANHATTAN	MANHATTAN	1000771	236712	Unspecified	MANHATTAN	Unspecified	Unspecified	Unspecified	Unspecified	Unspecified	Unspecified	Unspecified	Unspecified	Unspecified	N												40.8164
27691246	2014-03-21 06:06:42		DOHMH	Department of Health and Mental Hygiene	Rodent	Rat Sighting	3+ Family Mixed Use Building	10029	166 EAST 104 STREET	EAST 104 STREET	LEXINGTON AVENUE	3 AVENUE			ADDRESS	NEW YORK		N/A	Pending	2014-04-20 06:06:42	2014-03-21 06:20:07	11 MANHATTAN	MANHATTAN	999021	227349	Unspecified	MANHATTAN	Unspecified	Unspecified	Unspecified	Unspecified	Unspecified	Unspecified	Unspecified	Unspecified	Unspecified	N												40.7907
27689891	2014-03-21 06:04:26		DOHMH	Department of Health and Mental Hygiene	Rodent	Rat Sighting	Hospital	11375					66 ROAD	103 STREET	INTERSECTION	FOREST HILLS		N/A	Pending	2014-04-20 06:04:26	2014-03-21 06:13:19	06 QUEENS	QUEENS	1025581	204808	Unspecified	QUEENS	Unspecified	Unspecified	Unspecified	Unspecified	Unspecified	Unspecified	Unspecified	Unspecified	Unspecified	N												40.7287
27688472	2014-03-21 05:22:19		DOHMH	Department of Health and Mental Hygiene	Rodent	Rat Sighting	3+ Family Apt. Building	11225	524 FLATBUSH AVENUE	FLATBUSH AVENUE					LATLONG	BROOKLYN		N/A	Pending	2014-04-20 05:22:19	2014-03-21 05:25:10	09 BROOKLYN	BROOKLYN	994920	180200	Unspecified	BROOKLYN	Unspecified	Unspecified	Unspecified	Unspecified	Unspecified	Unspecified	Unspecified	Unspecified	Unspecified	N												40.6613
27688473	2014-03-21 03:25:15		DOHMH	Department of Health and Mental Hygiene	Rodent	Rat Sighting	Other (Explain Below)	11207	515 BLAKE AVENUE	BLAKE AVENUE	SNEDIKER AVENUE	HINSDALE STREET			ADDRESS	BROOKLYN		N/A	Pending	2014-04-20 03:25:15	2014-03-21 03:36:15	05 BROOKLYN	BROOKLYN	1012002	182328	Unspecified	BROOKLYN	Unspecified	Unspecified	Unspecified	Unspecified	Unspecified	Unspecified	Unspecified	Unspecified	Unspecified	N												40.6671
27685156	2014-03-21 02:04:39		DOHMH	Department of Health and Mental Hygiene	Rodent	Rat Sighting	3+ Family Apt. Building	11356	13-39 126 STREET	126 STREET	13 AVENUE	14 AVENUE			ADDRESS	COLLEGE POINT		N/A	Pending	2014-04-20 02:04:39	2014-03-21 02:07:48	07 QUEENS	QUEENS	1027981	225505	Unspecified	QUEENS	Unspecified	Unspecified	Unspecified	Unspecified	Unspecified	Unspecified	Unspecified	Unspecified	Unspecified	N												40.7855
27683466	2014-03-20		DOHMH	Department of Health and Mental Hygiene	Rodent	Rat Sighting	3+ Family Apt. Building	10460	629 MEAD STREET	MEAD STREET	GARFIELD STREET	UNIONPORT ROAD			ADDRESS	BRONX		N/A	Assigned	2014-04-19 08:35:00	2014-03-20 08:45:22	11 BRONX	BRONX	1021192	246271	Unspecified	BRONX	Unspecified	Unspecified	Unspecified	Unspecified	Unspecified	Unspecified	Unspecified	Unspecified	Unspecified	N												40.8426
27682506	2014-03-20		DOHMH	Department of Health and Mental Hygiene	Rodent	Rat Sighting	3+ Family Apt. Building	11213	430 SCHNECTADY AVENUE	SCHNECTADY AVENUE	MONTGOMERY STREET	EMPIRE BOULEVARD			ADDRESS	BROOKLYN		N/A	Assigned	2014-04-19 09:09:18	2014-03-20 09:17:53	09 BROOKLYN	BROOKLYN	1002451	181086	Unspecified	BROOKLYN	Unspecified	Unspecified	Unspecified	Unspecified	Unspecified	Unspecified	Unspecified	Unspecified	Unspecified	N												40.6637
27682503	2014-03-20		DOHMH	Department of Health and Mental Hygiene	Rodent	Rat Sighting	1-2 Family Dwelling	11221	1160 MADISON STREET	MADISON STREET	CENTRAL AVENUE	WILSON AVENUE			ADDRESS	BROOKLYN		N/A	Assigned	2014-04-19 14:16:00	2014-03-20 14:18:39	04 BROOKLYN	BROOKLYN	1007806	191780	Unspecified	BROOKLYN	Unspecified	Unspecified	Unspecified	Unspecified	Unspecified	Unspecified	Unspecified	Unspecified	Unspecified	N												40.693
27681540	2014-03-20		DOHMH	Department of Health and Mental Hygiene	Rodent	Rat Sighting	3+ Family Apt. Building	11225	305 OCEAN AVENUE	OCEAN AVENUE	EAST LAKE DRIVE	EAST DRIVE			ADDRESS	BROOKLYN		N/A	Assigned	2014-04-19 03:47:51	2014-03-20 03:50:40	09 BROOKLYN	BROOKLYN	994847	177741	Unspecified	BROOKLYN	Unspecified	Unspecified	Unspecified	Unspecified	Unspecified	Unspecified	Unspecified	Unspecified	Unspecified	N												40.6545
27683402	2014-03-20		DOHMH	Department of Health and Mental Hygiene	Rodent	Rat Sighting	3+ Family Apt. Building	10128	1435 LEXINGTON AVENUE	LEXINGTON AVENUE	EAST 93 STREET	EAST 94 STREET			ADDRESS	NEW YORK		N/A	Assigned	2014-04-19 09:42:46	2014-03-20 09:49:01	08 MANHATTAN	MANHATTAN	997514	225003	Unspecified	MANHATTAN	Unspecified	Unspecified	Unspecified	Unspecified	Unspecified	Unspecified	Unspecified	Unspecified	Unspecified	N												40.7842
27682507	2014-03-20		DOHMH	Department of Health and Mental Hygiene	Rodent	Rat Sighting	3+ Family Mixed Use Building	10128	1760 2 AVENUE	2 AVENUE	EAST 91 STREET	EAST 92 STREET			ADDRESS	NEW YORK		N/A	Assigned	2014-04-19 03:55:26	2014-03-20 04:02:03	08 MANHATTAN	MANHATTAN	998346	223995	Unspecified	MANHATTAN	Unspecified	Unspecified	Unspecified	Unspecified	Unspecified	Unspecified	Unspecified	Unspecified	Unspecified	N												40.7815
27683306	2014-03-20		DOHMH	Department of Health and Mental Hygiene	Rodent	Rat Sighting	3+ Family Apt. Building	10457	1701 TOPPING AVENUE	TOPPING AVENUE	EAST 173 STREET	EAST 174 STREET			ADDRESS	BRONX		N/A	Assigned	2014-04-19 17:35:39	2014-03-20 17:55:59	04 BRONX	BRONX	1010310	246884	Unspecified	BRONX	Unspecified	Unspecified	Unspecified	Unspecified	Unspecified	Unspecified	Unspecified	Unspecified	Unspecified	N												40.8443
27685264	2014-03-20		DOHMH	Department of Health and Mental Hygiene	Rodent	Rat Sighting	Other (Explain Below)	10012					THOMPSON STREET	WEST HOUSTON STREET	INTERSECTION	NEW YORK		N/A	Assigned	2014-04-19 17:18:04	2014-03-20 17:21:46	02 MANHATTAN	MANHATTAN	984075	204247	Unspecified	MANHATTAN	Unspecified	Unspecified	Unspecified	Unspecified	Unspecified	Unspecified	Unspecified	Unspecified	Unspecified	N												40.7273
27685154	2014-03-20		DOHMH	Department of Health and Mental Hygiene	Rodent	Rat Sighting	1-2 Family Dwelling	11213	1596 UNION STREET	UNION STREET	TROY AVENUE	SCHENECTADY AVENUE			ADDRESS	BROOKLYN		N/A	Assigned	2014-04-19 16:14:31	2014-03-20 16:22:25	09 BROOKLYN	BROOKLYN	1002020	182681	Unspecified	BROOKLYN	Unspecified	Unspecified	Unspecified	Unspecified	Unspecified	Unspecified	Unspecified	Unspecified	Unspecified	N												40.6681
27685155	2014-03-20		DOHMH	Department of Health and Mental Hygiene	Rodent	Rat Sighting	3+ Family Apt. Building	10459	857 BRUCKNER BOULEVARD	BRUCKNER BOULEVARD	LAFAYETTE AVENUE	TIFFANY STREET			ADDRESS	BRONX		N/A	Assigned	2014-04-19 16:07:41	2014-03-20 16:19:21	02 BRONX	BRONX	1013578	236936	Unspecified	BRONX	Unspecified	Unspecified	Unspecified	Unspecified	Unspecified	Unspecified	Unspecified	Unspecified	Unspecified	N												40.817
27686081	2014-03-20		DOHMH	Department of Health and Mental Hygiene	Rodent	Rat Sighting	3+ Family Mixed Use Building	10454	613 EAST 138 STREET	EAST 138 STREET	ST ANNS AVENUE	CYPRESS AVENUE			ADDRESS	BRONX		N/A	Assigned	2014-04-19 10:13:08	2014-03-20 10:33:49	01 BRONX	BRONX	1007503	233012	Unspecified	BRONX	Unspecified	Unspecified	Unspecified	Unspecified	Unspecified	Unspecified	Unspecified	Unspecified	Unspecified	N												40.8062
27686082	2014-03-20	2014-01-14	DOHMH	Department of Health and Mental Hygiene	Rodent	Rat Sighting	3+ Family Apt. Building	10463	2500 JOHNSON AVENUE	JOHNSON AVENUE	BEND	KAPPOCK STREET			ADDRESS	BRONX		N/A	Pending	2014-04-19 10:34:16	2014-03-20 10:42:33	08 BRONX	BRONX	1006965	258862	Unspecified	BRONX	Unspecified	Unspecified	Unspecified	Unspecified	Unspecified	Unspecified	Unspecified	Unspecified	Unspecified	N												40.8772
27686247	2014-03-20		DOHMH	Department of Health and Mental Hygiene	Rodent	Rat Sighting	3+ Family Apt. Building	11105	21-28 24 STREET	24 STREET	21 AVENUE	DITMARS BOULEVARD			ADDRESS	Astoria		N/A	Assigned	2014-04-19 16:56:01	2014-03-20 17:08:19	01 QUEENS	QUEENS	1008132	223606	Unspecified	QUEENS	Unspecified	Unspecified	Unspecified	Unspecified	Unspecified	Unspecified	Unspecified	Unspecified	Unspecified	N												40.7804
27686213	2014-03-20		DOHMH	Department of Health and Mental Hygiene	Rodent	Rat Sighting	Other (Explain Below)	10458	265 EAST 202 STREET	EAST 202 STREET	VALENTINE AVENUE	BRIGGS AVENUE			ADDRESS	BRONX		N/A	Assigned	2014-04-19 17:42:20	2014-03-20 17:53:54	07 BRONX	BRONX	1016163	257273	Unspecified	BRONX	Unspecified	Unspecified	Unspecified	Unspecified	Unspecified	Unspecified	Unspecified	Unspecified	Unspecified	N												40.8728
27684402	2014-03-20		DOHMH	Department of Health and Mental Hygiene	Rodent	Rat Sighting	3+ Family Apt. Building	11207	1230 HALSEY STREET	HALSEY STREET	WILSON AVENUE	KNICKERBOCKER AVENUE			ADDRESS	BROOKLYN		N/A	Assigned	2014-04-19 20:29:13	2014-03-20 20:39:29	04 BROOKLYN	BROOKLYN	1009512	191458	Unspecified	BROOKLYN	Unspecified	Unspecified	Unspecified	Unspecified	Unspecified	Unspecified	Unspecified	Unspecified	Unspecified	N												40.6921
27683403	2014-03-20		DOHMH	Department of Health and Mental Hygiene	Rodent	Rat Sighting	Vacant Lot	10451	205 EAST 163 STREET	EAST 163 STREET	SHERIDAN AVENUE	SHERMAN AVENUE			ADDRESS	BRONX		N/A	Assigned	2014-04-19 20:36:38	2014-03-20 20:50:45	04 BRONX	BRONX	1006408	240958	Unspecified	BRONX	Unspecified	Unspecified	Unspecified	Unspecified	Unspecified	Unspecified	Unspecified	Unspecified	Unspecified	N												40.828
27684346	2014-03-20	2014-03-04	DOHMH	Department of Health and Mental Hygiene	Rodent	Rat Sighting	Commercial Building	11226	1069 ROGERS AVENUE	ROGERS AVENUE	CORTELYOU ROAD	CLARENDON ROAD			ADDRESS	BROOKLYN		N/A	Pending	2014-04-19 17:58:02	2014-03-20 18:04:15	17 BROOKLYN	BROOKLYN	997645	173872	Unspecified	BROOKLYN	Unspecified	Unspecified	Unspecified	Unspecified	Unspecified	Unspecified	Unspecified	Unspecified	Unspecified	N												40.6439
27683401	2014-03-20		DOHMH	Department of Health and Mental Hygiene	Rodent	Rat Sighting	3+ Family Apt. Building	11208	2993 FULTON STREET	FULTON STREET	ELTON STREET	LINWOOD STREET			ADDRESS	BROOKLYN		N/A	Assigned	2014-04-19 14:00:03	2014-03-20 14:07:53	05 BROOKLYN	BROOKLYN	1016352	187069	Unspecified	BROOKLYN	Unspecified	Unspecified	Unspecified	Unspecified	Unspecified	Unspecified	Unspecified	Unspecified	Unspecified	N												40.6801
27683305	2014-03-20		DOHMH	Department of Health and Mental Hygiene	Rodent	Rat Sighting	1-2 Family Dwelling	11231	22 BUTLER STREET	BUTLER STREET	COURT STREET	SMITH STREET			ADDRESS	BROOKLYN		N/A	Assigned	2014-04-19 08:54:38	2014-03-20 09:04:30	06 BROOKLYN	BROOKLYN	986006	188746	Unspecified	BROOKLYN	Unspecified	Unspecified	Unspecified	Unspecified	Unspecified	Unspecified	Unspecified	Unspecified	Unspecified	N												40.6847
27682499	2014-03-20		DOHMH	Department of Health and Mental Hygiene	Rodent	Rat Sighting	1-2 Family Dwelling	10451	430 EAST 158 STREET	EAST 158 STREET	MELROSE AVENUE	ELTON AVENUE			ADDRESS	BRONX		N/A	Assigned	2014-04-19 10:34:03	2014-03-20 10:41:27	01 BRONX	BRONX	1008111	238757	Unspecified	BRONX	Unspecified	Unspecified	Unspecified	Unspecified	Unspecified	Unspecified	Unspecified	Unspecified	Unspecified	N												40.822
27682476	2014-03-20	2014-03-13	DOHMH	Department of Health and Mental Hygiene	Rodent	Rat Sighting	3+ Family Apt. Building	10303	2886 RICHMOND TERRACE	RICHMOND TERRACE					LATLONG	STATEN ISLAND		N/A	Pending	2014-04-19 14:55:10	2014-03-20 14:57:01	Unspecified STATEN ISLAND	STATEN ISLAND	940798	171232	Unspecified	STATEN ISLAND	Unspecified	Unspecified	Unspecified	Unspecified	Unspecified	Unspecified	Unspecified	Unspecified	Unspecified	N												40.6366
27681536	2014-03-20		DOHMH	Department of Health and Mental Hygiene	Rodent	Rat Sighting	3+ Family Apt. Building	10027	566 WEST 126TH STREET	WEST 126TH STREET					LATLONG	NEW YORK		N/A	Assigned	2014-04-19 18:46:04	2014-03-20 18:49:51	Unspecified MANHATTAN	MANHATTAN	995977	236594	Unspecified	MANHATTAN	Unspecified	Unspecified	Unspecified	Unspecified	Unspecified	Unspecified	Unspecified	Unspecified	Unspecified	N												40.8161
27677599	2014-03-20		DOHMH	Department of Health and Mental Hygiene	Rodent	Rat Sighting	3+ Family Apt. Building	10012	142 SULLIVAN STREET	SULLIVAN STREET	PRINCE STREET	WEST HOUSTON STREET			ADDRESS	NEW YORK		N/A	Assigned	2014-04-19 02:04:57	2014-03-20 02:12:10	02 MANHATTAN	MANHATTAN	983707	204136	Unspecified	MANHATTAN	Unspecified	Unspecified	Unspecified	Unspecified	Unspecified	Unspecified	Unspecified	Unspecified	Unspecified	N												40.727
27680613	2014-03-20		DOHMH	Department of Health and Mental Hygiene	Rodent	Rat Sighting	3+ Family Apt. Building	10457	1511 SHERIDAN AVENUE	SHERIDAN AVENUE	EAST 172 STREET	EAST MT EDEN AVENUE			ADDRESS	BRONX		N/A	Assigned	2014-04-19 15:10:04	2014-03-20 15:17:09	04 BRONX	BRONX	1008782	245677	Unspecified	BRONX	Unspecified	Unspecified	Unspecified	Unspecified	Unspecified	Unspecified	Unspecified	Unspecified	Unspecified	N												40.841
27680657	2014-03-20		DOHMH	Department of Health and Mental Hygiene	Rodent	Rat Sighting	3+ Family Apt. Building	11238	15 IRVING PLACE	IRVING PLACE	GATES AVENUE	PUTNAM AVENUE			ADDRESS	BROOKLYN		N/A	Assigned	2014-04-19 11:41:57	2014-03-20 11:45:18	02 BROOKLYN	BROOKLYN	995321	188647	Unspecified	BROOKLYN	Unspecified	Unspecified	Unspecified	Unspecified	Unspecified	Unspecified	Unspecified	Unspecified	Unspecified	N												40.6845
27681581	2014-03-20		DOHMH	Department of Health and Mental Hygiene	Rodent	Rat Sighting	Other (Explain Below)	10029	155 EAST 104 STREET	EAST 104 STREET	LEXINGTON AVENUE	3 AVENUE			ADDRESS	NEW YORK		N/A	Assigned	2014-04-19 12:50:54	2014-03-20 12:54:41	11 MANHATTAN	MANHATTAN	998977	227380	Unspecified	MANHATTAN	Unspecified	Unspecified	Unspecified	Unspecified	Unspecified	Unspecified	Unspecified	Unspecified	Unspecified	N												40.7908
27685246	2014-03-20		DOHMH	Department of Health and Mental Hygiene	Rodent	Rat Sighting	1-2 Family Dwelling	11373	80-15 41 AVENUE	41 AVENUE	80 STREET	81 STREET			ADDRESS	Elmhurst		N/A	Assigned	2014-04-19 15:08:44	2014-03-20 15:18:11	04 QUEENS	QUEENS	1016044	211022	Unspecified	QUEENS	Unspecified	Unspecified	Unspecified	Unspecified	Unspecified	Unspecified	Unspecified	Unspecified	Unspecified	N												40.7458
27680605	2014-03-20		DOHMH	Department of Health and Mental Hygiene	Rodent	Rat Sighting	1-2 Family Dwelling	11207	200 NEW JERSEY AVENUE	NEW JERSEY AVENUE	ATLANTIC AVENUE	LIBERTY AVENUE			ADDRESS	BROOKLYN		N/A	Assigned	2014-04-19 06:50:23	2014-03-20 06:59:49	05 BROOKLYN	BROOKLYN	1013208	185186	Unspecified	BROOKLYN	Unspecified	Unspecified	Unspecified	Unspecified	Unspecified	Unspecified	Unspecified	Unspecified	Unspecified	N												40.6749
27679679	2014-03-20		DOHMH	Department of Health and Mental Hygiene	Rodent	Rat Sighting	3+ Family Apt. Building	11210	1406 BROOKLYN AVENUE	BROOKLYN AVENUE	FOSTER AVENUE	FARRAGUT ROAD			ADDRESS	BROOKLYN		N/A	Assigned	2014-04-19 13:59:21	2014-03-20 14:05:45	17 BROOKLYN	BROOKLYN	1000218	171910	Unspecified	BROOKLYN	Unspecified	Unspecified	Unspecified	Unspecified	Unspecified	Unspecified	Unspecified	Unspecified	Unspecified	N												40.6385
27680589	2014-03-20		DOHMH	Department of Health and Mental Hygiene	Rodent	Rat Sighting	3+ Family Apt. Building	11101	39-25 24 STREET	24 STREET	39 AVENUE	40 AVENUE			ADDRESS	Long Island City		N/A	Assigned	2014-04-19 11:18:26	2014-03-20 11:25:42	01 QUEENS	QUEENS	1001451	214258	Unspecified	QUEENS	Unspecified	Unspecified	Unspecified	Unspecified	Unspecified	Unspecified	Unspecified	Unspecified	Unspecified	N												40.7547
27680604	2014-03-20		DOHMH	Department of Health and Mental Hygiene	Rodent	Rat Sighting	3+ Family Apt. Building	10025	318 WEST 106 STREET	WEST 106 STREET	WEST END AVENUE	RIVERSIDE DRIVE			ADDRESS	NEW YORK		N/A	Assigned	2014-04-19 09:59:59	2014-03-20 10:14:14	07 MANHATTAN	MANHATTAN	992834	231397	Unspecified	MANHATTAN	Unspecified	Unspecified	Unspecified	Unspecified	Unspecified	Unspecified	Unspecified	Unspecified	Unspecified	N												40.8018
27681582	2014-03-20		DOHMH	Department of Health and Mental Hygiene	Rodent	Rat Sighting	Other (Explain Below)	10065	LEXINGTON AVENUE	LEXINGTON AVENUE	EAST 62 STREET	EAST 63 STREET			BLOCKFACE	NEW YORK		N/A	Assigned	2014-04-19 11:22:44	2014-03-20 11:30:16	Unspecified MANHATTAN	MANHATTAN	993506	217776	Unspecified	MANHATTAN	Unspecified	Unspecified	Unspecified	Unspecified	Unspecified	Unspecified	Unspecified	Unspecified	Unspecified	N												40.7644
27685315	2014-03-20		DOHMH	Department of Health and Mental Hygiene	Rodent	Rat Sighting	3+ Family Apt. Building	11101	24-09 40 AVENUE	40 AVENUE	24 STREET	CRESCENT STREET			ADDRESS	Long Island City		N/A	Assigned	2014-04-19 14:26:32	2014-03-20 14:32:36	01 QUEENS	QUEENS	1001277	213920	Unspecified	QUEENS	Unspecified	Unspecified	Unspecified	Unspecified	Unspecified	Unspecified	Unspecified	Unspecified	Unspecified	N												40.7538
27676743	2014-03-19		DOHMH	Department of Health and Mental Hygiene	Rodent	Rat Sighting	3+ Family Apt. Building	10452	1207 OGDEN AVENUE	OGDEN AVENUE	WEST 167 STREET	WEST 168 STREET			ADDRESS	BRONX		N/A	Assigned	2014-04-18 08:25:54	2014-03-19 08:31:59	04 BRONX	BRONX	1004585	244588	Unspecified	BRONX	Unspecified	Unspecified	Unspecified	Unspecified	Unspecified	Unspecified	Unspecified	Unspecified	Unspecified	N												40.838
27675701	2014-03-19	2014-03-19	DOHMH	Department of Health and Mental Hygiene	Rodent	Rat Sighting	3+ Family Apt. Building	10025	310 WEST 109 STREET	WEST 109 STREET	BROADWAY	RIVERSIDE DRIVE			ADDRESS	NEW YORK		N/A	Closed	2014-04-18 07:02:24	2014-03-19 07:07:38	07 MANHATTAN	MANHATTAN	993232	232101	Unspecified	MANHATTAN	Unspecified	Unspecified	Unspecified	Unspecified	Unspecified	Unspecified	Unspecified	Unspecified	Unspecified	N												40.8037
27674703	2014-03-19		DOHMH	Department of Health and Mental Hygiene	Rodent	Rat Sighting	1-2 Family Dwelling	11420	109-44 135 STREET	135 STREET	109 AVENUE	111 AVENUE			ADDRESS	South Ozone Park		N/A	Assigned	2014-04-18 15:06:34	2014-03-19 15:17:17	10 QUEENS	QUEENS	1037229	189346	Unspecified	QUEENS	Unspecified	Unspecified	Unspecified	Unspecified	Unspecified	Unspecified	Unspecified	Unspecified	Unspecified	N												40.6862
27672713	2014-03-19		DOHMH	Department of Health and Mental Hygiene	Rodent	Rat Sighting	3+ Family Apt. Building	10128	223 EAST 88 STREET	EAST 88 STREET	3 AVENUE	2 AVENUE			ADDRESS	NEW YORK		N/A	Assigned	2014-04-18 11:37:28	2014-03-19 11:40:50	08 MANHATTAN	MANHATTAN	997456	223394	Unspecified	MANHATTAN	Unspecified	Unspecified	Unspecified	Unspecified	Unspecified	Unspecified	Unspecified	Unspecified	Unspecified	N												40.7798
27672886	2014-03-19		DOHMH	Department of Health and Mental Hygiene	Rodent	Rat Sighting	1-2 Family Dwelling	11365	160-04 BOOTH MEMORIAL AVENUE	BOOTH MEMORIAL AVENUE	160 STREET	161 STREET			ADDRESS	Fresh Meadows		N/A	Assigned	2014-04-18 10:25:43	2014-03-19 10:35:29	07 QUEENS	QUEENS	1037434	209665	Unspecified	QUEENS	Unspecified	Unspecified	Unspecified	Unspecified	Unspecified	Unspecified	Unspecified	Unspecified	Unspecified	N												40.742
27672824	2014-03-19	2014-03-12	DOHMH	Department of Health and Mental Hygiene	Rodent	Rat Sighting	Parking Lot/Garage	10469	1458 HICKS STREET	HICKS STREET	FENTON AVENUE	CORSA AVENUE			ADDRESS	BRONX		N/A	Pending	2014-04-18 19:38:47	2014-03-19 20:01:05	12 BRONX	BRONX	1025988	259484	Unspecified	BRONX	Unspecified	Unspecified	Unspecified	Unspecified	Unspecified	Unspecified	Unspecified	Unspecified	Unspecified	N												40.8788
27672794	2014-03-19		DOHMH	Department of Health and Mental Hygiene	Rodent	Rat Sighting	3+ Family Mixed Use Building	10024	640 WEST END AVENUE	WEST END AVENUE	BROADWAY	WEST END AVENUE			ADDRESS	NEW YORK		N/A	Assigned	2014-04-18 10:14:45	2014-03-19 10:18:17	07 MANHATTAN	MANHATTAN	991123	227836	Unspecified	MANHATTAN	Unspecified	Unspecified	Unspecified	Unspecified	Unspecified	Unspecified	Unspecified	Unspecified	Unspecified	N												40.792
27672519	2014-03-19	2014-02-21	DOHMH	Department of Health and Mental Hygiene	Rodent	Rat Sighting	3+ Family Apt. Building	10454	232 CYPRESS AVENUE	CYPRESS AVENUE	EAST 137 STREET	EAST 138 STREET			ADDRESS	BRONX		N/A	Pending	2014-04-18 14:50:04	2014-03-19 14:56:58	01 BRONX	BRONX	1007871	232679	Unspecified	BRONX	Unspecified	Unspecified	Unspecified	Unspecified	Unspecified	Unspecified	Unspecified	Unspecified	Unspecified	N												40.8053
27672529	2014-03-19		DOHMH	Department of Health and Mental Hygiene	Rodent	Rat Sighting	3+ Family Apt. Building	10453	2254 DAVIDSON AVENUE	DAVIDSON AVENUE	BUCHANAN PLACE	WEST 183 STREET			ADDRESS	BRONX		N/A	Assigned	2014-04-18 12:49:42	2014-03-19 12:57:31	05 BRONX	BRONX	1010492	251972	Unspecified	BRONX	Unspecified	Unspecified	Unspecified	Unspecified	Unspecified	Unspecified	Unspecified	Unspecified	Unspecified	N												40.8582
27671380	2014-03-19	2014-02-06	DOHMH	Department of Health and Mental Hygiene	Rodent	Rat Sighting	3+ Family Apt. Building	11372	33-35 76 STREET	76 STREET	NORTHERN BOULEVARD	34 AVENUE			ADDRESS	Jackson Heights		N/A	Pending	2014-04-18 14:10:09	2014-03-19 14:14:27	03 QUEENS	QUEENS	1014502	214097	Unspecified	QUEENS	Unspecified	Unspecified	Unspecified	Unspecified	Unspecified	Unspecified	Unspecified	Unspecified	Unspecified	N												40.7543
27676441	2014-03-19		DOHMH	Department of Health and Mental Hygiene	Rodent	Rat Sighting	3+ Family Apt. Building	10003	47 EAST SECOND STREET	EAST SECOND STREET	2 AVENUE	MARBLE CEMETERY BOUNDARY			ADDRESS	NEW YORK		N/A	Assigned	2014-04-18 17:42:01	2014-03-19 17:44:13	03 MANHATTAN	MANHATTAN	987008	203337	Unspecified	MANHATTAN	Unspecified	Unspecified	Unspecified	Unspecified	Unspecified	Unspecified	Unspecified	Unspecified	Unspecified	N												40.7248
27671471	2014-03-19	2014-03-14	DOHMH	Department of Health and Mental Hygiene	Rodent	Rat Sighting	1-2 Family Dwelling	11421	86-34 WOODHAVEN BOULEVARD	WOODHAVEN BOULEVARD	86 ROAD	86 DRIVE			ADDRESS	Woodhaven		N/A	Pending	2014-04-18 15:23:23	2014-03-19 15:31:26	09 QUEENS	QUEENS	1025144	192343	Unspecified	QUEENS	Unspecified	Unspecified	Unspecified	Unspecified	Unspecified	Unspecified	Unspecified	Unspecified	Unspecified	N												40.6945
27678089	2014-03-19		DOHMH	Department of Health and Mental Hygiene	Rodent	Rat Sighting	3+ Family Mixed Use Building	10468	2384 JEROME AVENUE	JEROME AVENUE	EAST 184 STREET	EAST FORDHAM ROAD			ADDRESS	BRONX		N/A	Assigned	2014-04-18 09:47:17	2014-03-19 09:59:01	05 BRONX	BRONX	1011297	253027	Unspecified	BRONX	Unspecified	Unspecified	Unspecified	Unspecified	Unspecified	Unspecified	Unspecified	Unspecified	Unspecified	N												40.8611
27677553	2014-03-19		DOHMH	Department of Health and Mental Hygiene	Rodent	Rat Sighting	Other (Explain Below)	11206	226A VERNON AVENUE	VERNON AVENUE	THROOP AVENUE	MARCUS GARVEY BOULEVARD			ADDRESS	BROOKLYN		N/A	Assigned	2014-04-18 22:35:44	2014-03-19	03 BROOKLYN	BROOKLYN	1000196	192629	Unspecified	BROOKLYN	Unspecified	Unspecified	Unspecified	Unspecified	Unspecified	Unspecified	Unspecified	Unspecified	Unspecified	N												40.6954
27678644	2014-03-19		DOHMH	Department of Health and Mental Hygiene	Rodent	Rat Sighting	3+ Family Apt. Building	10467	724 EAST 221 STREET	EAST 221 STREET	WHITE PLAINS ROAD	BARNES AVENUE			ADDRESS	BRONX		N/A	Assigned	2014-04-18 18:31:48	2014-03-19 18:38:16	12 BRONX	BRONX	1022655	261622	Unspecified	BRONX	Unspecified	Unspecified	Unspecified	Unspecified	Unspecified	Unspecified	Unspecified	Unspecified	Unspecified	N												40.8847
27677035	2014-03-19		DOHMH	Department of Health and Mental Hygiene	Rodent	Rat Sighting	3+ Family Apt. Building	11212	87 EAST 93 STREET	EAST 93 STREET	DEAD END	RUTLAND ROAD			ADDRESS	BROOKLYN		N/A	Assigned	2014-04-18 18:08:21	2014-03-19 18:17:20	17 BROOKLYN	BROOKLYN	1004522	180633	Unspecified	BROOKLYN	Unspecified	Unspecified	Unspecified	Unspecified	Unspecified	Unspecified	Unspecified	Unspecified	Unspecified	N												40.6624
27676946	2014-03-19		DOHMH	Department of Health and Mental Hygiene	Rodent	Rat Sighting	1-2 Family Dwelling	11385	1895 HART STREET	HART STREET	ONDERDONK AVENUE	WOODWARD AVENUE			ADDRESS	Ridgewood		N/A	Assigned	2014-04-18 18:29:32	2014-03-19 18:37:13	05 QUEENS	QUEENS	1007881	197911	Unspecified	QUEENS	Unspecified	Unspecified	Unspecified	Unspecified	Unspecified	Unspecified	Unspecified	Unspecified	Unspecified	N												40.7099
27675507	2014-03-19		DOHMH	Department of Health and Mental Hygiene	Rodent	Rat Sighting	3+ Family Apt. Building	10033	HENRY HUDSON PARKWAY	HENRY HUDSON PARKWAY					LATLONG	NEW YORK		N/A	Assigned	2014-04-18 18:35:15	2014-03-19 18:39:19	Unspecified MANHATTAN	MANHATTAN	1001867	252352	Unspecified	MANHATTAN	Unspecified	Unspecified	Unspecified	Unspecified	Unspecified	Unspecified	Unspecified	Unspecified	Unspecified	N												40.8593
27673985	2014-03-19		DOHMH	Department of Health and Mental Hygiene	Rodent	Rat Sighting	3+ Family Apt. Building	10454	345 CONCORD AVENUE	CONCORD AVENUE	EAST 141 STREET	EAST 142 STREET			ADDRESS	BRONX		N/A	Assigned	2014-04-18 07:23:23	2014-03-19 07:28:10	01 BRONX	BRONX	1009045	233442	Unspecified	BRONX	Unspecified	Unspecified	Unspecified	Unspecified	Unspecified	Unspecified	Unspecified	Unspecified	Unspecified	N												40.8074
27672521	2014-03-19		DOHMH	Department of Health and Mental Hygiene	Rodent	Rat Sighting	Construction Site	11213					TROY AVENUE	UNION STREET	INTERSECTION	BROOKLYN		N/A	Assigned	2014-04-18 16:38:09	2014-03-19 16:42:45	09 BROOKLYN	BROOKLYN	1001797	182700	Unspecified	BROOKLYN	Unspecified	Unspecified	Unspecified	Unspecified	Unspecified	Unspecified	Unspecified	Unspecified	Unspecified	N												40.6681
27679099	2014-03-19		DOHMH	Department of Health and Mental Hygiene	Rodent	Rat Sighting	Other (Explain Below)	11377	24-30 BQE WEST	BQE WEST	49 STREET	25 AVENUE			ADDRESS	Woodside		N/A	Assigned	2014-04-18 10:59:08	2014-03-19 11:12:47	01 QUEENS	QUEENS	1010963	218091	Unspecified	QUEENS	Unspecified	Unspecified	Unspecified	Unspecified	Unspecified	Unspecified	Unspecified	Unspecified	Unspecified	N												40.7652
27679082	2014-03-19		DOHMH	Department of Health and Mental Hygiene	Rodent	Rat Sighting	1-2 Family Dwelling	11225	541 MONTGOMERY STREET	MONTGOMERY STREET	NEW YORK AVENUE	BROOKLYN AVENUE			ADDRESS	BROOKLYN		N/A	Assigned	2014-04-18 14:50:56	2014-03-19 14:56:57	09 BROOKLYN	BROOKLYN	999012	181625	Unspecified	BROOKLYN	Unspecified	Unspecified	Unspecified	Unspecified	Unspecified	Unspecified	Unspecified	Unspecified	Unspecified	N												40.6652
27677868	2014-03-19		DOHMH	Department of Health and Mental Hygiene	Rodent	Rat Sighting	3+ Family Mixed Use Building	11212	42 CHRISTOPHER AVENUE	CHRISTOPHER AVENUE	LIBERTY AVENUE	GLENMORE AVENUE			ADDRESS	BROOKLYN		N/A	Assigned	2014-04-18 18:18:58	2014-03-19 18:25:40	16 BROOKLYN	BROOKLYN	1010151	184360	Unspecified	BROOKLYN	Unspecified	Unspecified	Unspecified	Unspecified	Unspecified	Unspecified	Unspecified	Unspecified	Unspecified	N												40.6727
27677824	2014-03-19		DOHMH	Department of Health and Mental Hygiene	Rodent	Rat Sighting	Vacant Lot	10306					NEW DORP LANE	MILL ROAD	INTERSECTION	STATEN ISLAND		N/A	Assigned	2014-04-18 08:48:56	2014-03-19 09:03:23	02 STATEN ISLAND	STATEN ISLAND	954632	146516	Unspecified	STATEN ISLAND	Unspecified	Unspecified	Unspecified	Unspecified	Unspecified	Unspecified	Unspecified	Unspecified	Unspecified	N												40.5688
27676561	2014-03-19		DOHMH	Department of Health and Mental Hygiene	Rodent	Rat Sighting	3+ Family Apt. Building	10451	335 EAST 148 STREET	EAST 148 STREET	COLLEGE AVENUE	COURTLANDT AVENUE			ADDRESS	BRONX		N/A	Assigned	2014-04-18 17:18:37	2014-03-19 17:24:28	01 BRONX	BRONX	1006242	236596	Unspecified	BRONX	Unspecified	Unspecified	Unspecified	Unspecified	Unspecified	Unspecified	Unspecified	Unspecified	Unspecified	N												40.816
27659964	2014-03-18		DOHMH	Department of Health and Mental Hygiene	Rodent	Rat Sighting	Catch Basin/Sewer	10002	198 DELANCEY ST	DELANCEY ST					LATLONG	NEW YORK		N/A	Assigned	2014-04-17 12:20:39	2014-03-18 12:23:36	Unspecified MANHATTAN	MANHATTAN	988786	200688	Unspecified	MANHATTAN	Unspecified	Unspecified	Unspecified	Unspecified	Unspecified	Unspecified	Unspecified	Unspecified	Unspecified	N												40.7175
27669647	2014-03-18		DOHMH	Department of Health and Mental Hygiene	Rodent	Rat Sighting	1-2 Family Dwelling	11237	249-299 BLEECKER ST	BLEECKER ST					LATLONG	BROOKLYN		N/A	Assigned	2014-04-17 23:17:31	2014-03-18	Unspecified BROOKLYN	BROOKLYN	1007199	194012	Unspecified	BROOKLYN	Unspecified	Unspecified	Unspecified	Unspecified	Unspecified	Unspecified	Unspecified	Unspecified	Unspecified	N												40.6992
27665491	2014-03-18		DOHMH	Department of Health and Mental Hygiene	Rodent	Rat Sighting	1-2 Family Dwelling	11234	2052 EAST 68 STREET	EAST 68 STREET	AVENUE T	AVENUE U			ADDRESS	BROOKLYN		N/A	Assigned	2014-04-17 21:49:50	2014-03-18 21:55:37	18 BROOKLYN	BROOKLYN	1009144	164783	Unspecified	BROOKLYN	Unspecified	Unspecified	Unspecified	Unspecified	Unspecified	Unspecified	Unspecified	Unspecified	Unspecified	N												40.6189
27669844	2014-03-18		DOHMH	Department of Health and Mental Hygiene	Rodent	Rat Sighting	Commercial Building	10012	399 WEST BROADWAY	WEST BROADWAY	BROOME STREET	SPRING STREET			ADDRESS	NEW YORK		N/A	Assigned	2014-04-17 23:49:23	2014-03-17	02 MANHATTAN	MANHATTAN	983649	203143	Unspecified	MANHATTAN	Unspecified	Unspecified	Unspecified	Unspecified	Unspecified	Unspecified	Unspecified	Unspecified	Unspecified	N												40.7243
27668069	2014-03-18		DOHMH	Department of Health and Mental Hygiene	Rodent	Rat Sighting	1-2 Family Dwelling	11216	LAFAYETTE AVENUE	LAFAYETTE AVENUE	NOSTRAND AVENUE	MARCY AVENUE			BLOCKFACE	BROOKLYN		N/A	Assigned	2014-04-17 22:03:03	2014-03-18	Unspecified BROOKLYN	BROOKLYN			Unspecified	BROOKLYN	Unspecified	Unspecified	Unspecified	Unspecified	Unspecified	Unspecified	Unspecified	Unspecified	Unspecified	N
27669830	2014-03-18		DOHMH	Department of Health and Mental Hygiene	Rodent	Rat Sighting	1-2 Family Dwelling	11214	1660 81ST STREET	81ST STREET					LATLONG	BROOKLYN		N/A	Assigned	2014-04-17 22:39:10	2014-03-18	Unspecified BROOKLYN	BROOKLYN	983414	162182	Unspecified	BROOKLYN	Unspecified	Unspecified	Unspecified	Unspecified	Unspecified	Unspecified	Unspecified	Unspecified	Unspecified	N												40.6118
27662198	2014-03-18		DOHMH	Department of Health and Mental Hygiene	Rodent	Rat Sighting	1-2 Family Dwelling	11216	595 ST MARKS AVENUE	ST MARKS AVENUE	FRANKLIN AVENUE	BEDFORD AVENUE			ADDRESS	BROOKLYN		N/A	Assigned	2014-04-17 20:19:14	2014-03-18 20:21:39	08 BROOKLYN	BROOKLYN	996967	185402	Unspecified	BROOKLYN	Unspecified	Unspecified	Unspecified	Unspecified	Unspecified	Unspecified	Unspecified	Unspecified	Unspecified	N												40.6756
27660496	2014-03-18	2014-03-12	DOHMH	Department of Health and Mental Hygiene	Rodent	Rat Sighting	3+ Family Apt. Building	10027	1467 AMSTERDAM AVENUE	AMSTERDAM AVENUE	WEST 131 STREET	WEST 133 STREET			ADDRESS	NEW YORK		N/A	Pending	2014-04-17 21:03:41	2014-03-18 21:07:02	09 MANHATTAN	MANHATTAN	997128	237003	Unspecified	MANHATTAN	Unspecified	Unspecified	Unspecified	Unspecified	Unspecified	Unspecified	Unspecified	Unspecified	Unspecified	N												40.8172
27670347	2014-03-18		DOHMH	Department of Health and Mental Hygiene	Rodent	Rat Sighting	1-2 Family Dwelling	10467	3758 BRONX BOULEVARD	BRONX BOULEVARD	EAST 216 STREET	BEND			ADDRESS	BRONX		N/A	Assigned	2014-04-17 21:09:04	2014-03-18 21:14:17	12 BRONX	BRONX	1021231	261315	Unspecified	BRONX	Unspecified	Unspecified	Unspecified	Unspecified	Unspecified	Unspecified	Unspecified	Unspecified	Unspecified	N												40.8838
27669050	2014-03-18	2014-02-25	DOHMH	Department of Health and Mental Hygiene	Rodent	Rat Sighting	3+ Family Apt. Building	10453	2090 MORRIS AVENUE	MORRIS AVENUE	EAST BURNSIDE AVENUE	EAST 181 STREET			ADDRESS	BRONX		N/A	Pending	2014-04-17 10:54:43	2014-03-18 11:03:35	05 BRONX	BRONX	1010570	250411	Unspecified	BRONX	Unspecified	Unspecified	Unspecified	Unspecified	Unspecified	Unspecified	Unspecified	Unspecified	Unspecified	N												40.854
27669692	2014-03-18		DOHMH	Department of Health and Mental Hygiene	Rodent	Rat Sighting	Construction Site	11215	680 UNION STREET	UNION STREET	4 AVENUE	5 AVENUE			ADDRESS	BROOKLYN		N/A	Assigned	2014-04-17 10:40:33	2014-03-18 10:46:38	06 BROOKLYN	BROOKLYN	989463	185813	Unspecified	BROOKLYN	Unspecified	Unspecified	Unspecified	Unspecified	Unspecified	Unspecified	Unspecified	Unspecified	Unspecified	N												40.6767
27665659	2014-03-18		DOHMH	Department of Health and Mental Hygiene	Rodent	Rat Sighting	3+ Family Apt. Building	10301	72 LAYTON AVENUE	LAYTON AVENUE	BISMARK AVENUE	JERSEY STREET			ADDRESS	STATEN ISLAND		N/A	Assigned	2014-04-17 13:29:28	2014-03-18 13:38:08	01 STATEN ISLAND	STATEN ISLAND	960399	172988	Unspecified	STATEN ISLAND	Unspecified	Unspecified	Unspecified	Unspecified	Unspecified	Unspecified	Unspecified	Unspecified	Unspecified	N												40.6415
27664120	2014-03-18		DOHMH	Department of Health and Mental Hygiene	Rodent	Rat Sighting	Other (Explain Below)	10459	1162 HOE AVENUE	HOE AVENUE	EAST 167 STREET	HOME STREET			ADDRESS	BRONX		N/A	Assigned	2014-04-17 09:14:42	2014-03-18 09:25:35	03 BRONX	BRONX	1014448	240839	Unspecified	BRONX	Unspecified	Unspecified	Unspecified	Unspecified	Unspecified	Unspecified	Unspecified	Unspecified	Unspecified	N												40.8277
27661572	2014-03-18		DOHMH	Department of Health and Mental Hygiene	Rodent	Rat Sighting	3+ Family Apt. Building	10011					CHARLES STREET	GREENWICH AVENUE	INTERSECTION	NEW YORK		N/A	Assigned	2014-04-17 18:17:21	2014-03-18 18:33:08	02 MANHATTAN	MANHATTAN	984151	207169	Unspecified	MANHATTAN	Unspecified	Unspecified	Unspecified	Unspecified	Unspecified	Unspecified	Unspecified	Unspecified	Unspecified	N												40.7353
27661486	2014-03-18		DOHMH	Department of Health and Mental Hygiene	Rodent	Rat Sighting	3+ Family Apt. Building	10472	1725 EAST 172 STREET	EAST 172 STREET	NOBLE AVENUE	ROSEDALE AVENUE			ADDRESS	BRONX		N/A	Assigned	2014-04-17 16:47:47	2014-03-18 16:55:32	09 BRONX	BRONX	1020201	242592	Unspecified	BRONX	Unspecified	Unspecified	Unspecified	Unspecified	Unspecified	Unspecified	Unspecified	Unspecified	Unspecified	N												40.8325
27659904	2014-03-18		DOHMH	Department of Health and Mental Hygiene	Rodent	Rat Sighting	3+ Family Apt. Building	10301	72 LAYTON AVENUE	LAYTON AVENUE	BISMARK AVENUE	JERSEY STREET			ADDRESS	STATEN ISLAND		N/A	Assigned	2014-04-17 13:53:08	2014-03-18 13:58:32	01 STATEN ISLAND	STATEN ISLAND	960399	172988	Unspecified	STATEN ISLAND	Unspecified	Unspecified	Unspecified	Unspecified	Unspecified	Unspecified	Unspecified	Unspecified	Unspecified	N												40.6415
27658811	2014-03-18		DOHMH	Department of Health and Mental Hygiene	Rodent	Rat Sighting	3+ Family Apt. Building	10034	39 POST AVENUE	POST AVENUE	DYCKMAN STREET	ACADEMY STREET			ADDRESS	NEW YORK		N/A	Assigned	2014-04-17 14:34:02	2014-03-18 14:41:56	12 MANHATTAN	MANHATTAN	1005360	253774	Unspecified	MANHATTAN	Unspecified	Unspecified	Unspecified	Unspecified	Unspecified	Unspecified	Unspecified	Unspecified	Unspecified	N												40.8632
27658272	2014-03-18		DOHMH	Department of Health and Mental Hygiene	Rodent	Rat Sighting	Other (Explain Below)	11222	554 HUMBOLT STREET	HUMBOLT STREET	BEND	ENGERT AVENUE			ADDRESS	BROOKLYN		N/A	Assigned	2014-04-17 16:11:12	2014-03-18 16:19:13	01 BROOKLYN	BROOKLYN	999576	202042	Unspecified	BROOKLYN	Unspecified	Unspecified	Unspecified	Unspecified	Unspecified	Unspecified	Unspecified	Unspecified	Unspecified	N												40.7212
27658132	2014-03-18		DOHMH	Department of Health and Mental Hygiene	Rodent	Rat Sighting	Catch Basin/Sewer	10465	1405 KEARNEY AVENUE	KEARNEY AVENUE	CONNELL PLACE	COUNTRY CLUB ROAD			ADDRESS	BRONX		N/A	Assigned	2014-04-17 18:55:52	2014-03-18 18:58:01	10 BRONX	BRONX	1032797	246173	Unspecified	BRONX	Unspecified	Unspecified	Unspecified	Unspecified	Unspecified	Unspecified	Unspecified	Unspecified	Unspecified	N												40.8422
27668854	2014-03-18		DOHMH	Department of Health and Mental Hygiene	Rodent	Rat Sighting	Other (Explain Below)	10025					COLUMBUS AVENUE	WEST 100 STREET	INTERSECTION	NEW YORK		N/A	Assigned	2014-04-17 11:46:11	2014-03-18 11:55:02	07 MANHATTAN	MANHATTAN	993767	229085	Unspecified	MANHATTAN	Unspecified	Unspecified	Unspecified	Unspecified	Unspecified	Unspecified	Unspecified	Unspecified	Unspecified	N												40.7955
27667974	2014-03-18		DOHMH	Department of Health and Mental Hygiene	Rodent	Rat Sighting	Other (Explain Below)	11208	2979 FULTON STREET	FULTON STREET	CLEVELAND STREET	ELTON STREET			ADDRESS	BROOKLYN		N/A	Assigned	2014-04-17 19:12:17	2014-03-18 19:18:42	05 BROOKLYN	BROOKLYN	1016184	186998	Unspecified	BROOKLYN	Unspecified	Unspecified	Unspecified	Unspecified	Unspecified	Unspecified	Unspecified	Unspecified	Unspecified	N												40.6799
27664846	2014-03-18		DOHMH	Department of Health and Mental Hygiene	Rodent	Rat Sighting	3+ Family Apt. Building	10030	2718 8 AVENUE	8 AVENUE	WEST 144 STREET	WEST 145 STREET			ADDRESS	NEW YORK		N/A	Assigned	2014-04-17 17:02:02	2014-03-18 17:09:28	10 MANHATTAN	MANHATTAN	1000260	238940	Unspecified	MANHATTAN	Unspecified	Unspecified	Unspecified	Unspecified	Unspecified	Unspecified	Unspecified	Unspecified	Unspecified	N												40.8225
27664977	2014-03-18		DOHMH	Department of Health and Mental Hygiene	Rodent	Rat Sighting	Construction Site	10309					ROSSVILLE AVENUE	MASON BOULEVARD	INTERSECTION	STATEN ISLAND		N/A	Assigned	2014-04-17 13:27:24	2014-03-18 13:49:42	03 STATEN ISLAND	STATEN ISLAND	926149	137646	Unspecified	STATEN ISLAND	Unspecified	Unspecified	Unspecified	Unspecified	Unspecified	Unspecified	Unspecified	Unspecified	Unspecified	N												40.5443
27664647	2014-03-18		DOHMH	Department of Health and Mental Hygiene	Rodent	Rat Sighting	3+ Family Apt. Building	10462	2144 BRONX PARK EAST	BRONX PARK EAST	LYDIG AVENUE	BOSTON ROAD			ADDRESS	BRONX		N/A	Assigned	2014-04-17 19:19:48	2014-03-18 19:25:53	11 BRONX	BRONX	1020358	250645	Unspecified	BRONX	Unspecified	Unspecified	Unspecified	Unspecified	Unspecified	Unspecified	Unspecified	Unspecified	Unspecified	N												40.8546
27663260	2014-03-18		DOHMH	Department of Health and Mental Hygiene	Rodent	Rat Sighting	3+ Family Apt. Building	10453	1920 LORING PLACE SOUTH	LORING PLACE SOUTH	WEST BURNSIDE AVENUE	WEST 179 STREET			ADDRESS	BRONX		N/A	Assigned	2014-04-17 17:01:25	2014-03-18 17:06:14	05 BRONX	BRONX	1007937	250676	Unspecified	BRONX	Unspecified	Unspecified	Unspecified	Unspecified	Unspecified	Unspecified	Unspecified	Unspecified	Unspecified	N												40.8547
27663998	2014-03-18		DOHMH	Department of Health and Mental Hygiene	Rodent	Rat Sighting	3+ Family Apt. Building	10472	1943 GLEASON AVENUE	GLEASON AVENUE	VIRGINIA AVENUE	PUGSLEY AVENUE			ADDRESS	BRONX		N/A	Assigned	2014-04-17 10:34:43	2014-03-18 10:45:35	09 BRONX	BRONX	1023163	241996	Unspecified	BRONX	Unspecified	Unspecified	Unspecified	Unspecified	Unspecified	Unspecified	Unspecified	Unspecified	Unspecified	N												40.8308
27662147	2014-03-18		DOHMH	Department of Health and Mental Hygiene	Rodent	Rat Sighting	3+ Family Apt. Building	10473	820 THIERIOT AVENUE	THIERIOT AVENUE	LAFAYETTE AVENUE	STORY AVENUE			ADDRESS	BRONX		N/A	Assigned	2014-04-17 15:35:00	2014-03-18 15:38:15	09 BRONX	BRONX	1022397	238840	Unspecified	BRONX	Unspecified	Unspecified	Unspecified	Unspecified	Unspecified	Unspecified	Unspecified	Unspecified	Unspecified	N												40.8222
27660664	2014-03-18		DOHMH	Department of Health and Mental Hygiene	Rodent	Rat Sighting	3+ Family Apt. Building	11233	351 HOWARD AVENUE	HOWARD AVENUE	PACIFIC STREET	DEAN STREET			ADDRESS	BROOKLYN		N/A	Assigned	2014-04-17 12:25:17	2014-03-18 12:31:03	16 BROOKLYN	BROOKLYN	1006622	185391	Unspecified	BROOKLYN	Unspecified	Unspecified	Unspecified	Unspecified	Unspecified	Unspecified	Unspecified	Unspecified	Unspecified	N												40.6755
27661661	2014-03-18		DOHMH	Department of Health and Mental Hygiene	Rodent	Rat Sighting	3+ Family Apt. Building	10032	601 WEST 156 STREET	WEST 156 STREET	BROADWAY	RIVERSIDE DRIVE			ADDRESS	NEW YORK		N/A	Assigned	2014-04-17 15:46:09	2014-03-18 15:59:16	12 MANHATTAN	MANHATTAN	999258	242994	Unspecified	MANHATTAN	Unspecified	Unspecified	Unspecified	Unspecified	Unspecified	Unspecified	Unspecified	Unspecified	Unspecified	N												40.8336
27662386	2014-03-18		DOHMH	Department of Health and Mental Hygiene	Rodent	Rat Sighting	1-2 Family Dwelling	10472	1329 COMMONWEALTH AVENUE	COMMONWEALTH AVENUE	EAST 172 STREET	EAST 174 STREET			ADDRESS	BRONX		N/A	Assigned	2014-04-17 09:23:03	2014-03-18 09:28:43	09 BRONX	BRONX	1020596	242945	Unspecified	BRONX	Unspecified	Unspecified	Unspecified	Unspecified	Unspecified	Unspecified	Unspecified	Unspecified	Unspecified	N												40.8334
27660710	2014-03-18		DOHMH	Department of Health and Mental Hygiene	Rodent	Rat Sighting	Vacant Building	10038	FULTON STREET	FULTON STREET	GOLD STREET	WILLIAM STREET			BLOCKFACE	NEW YORK		N/A	Assigned	2014-04-17 06:24:36	2014-03-18 06:33:24	Unspecified MANHATTAN	MANHATTAN	982593	197702	Unspecified	MANHATTAN	Unspecified	Unspecified	Unspecified	Unspecified	Unspecified	Unspecified	Unspecified	Unspecified	Unspecified	N												40.7093
27660030	2014-03-18		DOHMH	Department of Health and Mental Hygiene	Rodent	Rat Sighting	Other (Explain Below)	10040					CABRINI BOULEVARD	WEST 190 STREET	INTERSECTION	NEW YORK		N/A	Assigned	2014-04-17 18:07:26	2014-03-18 18:17:24	12 MANHATTAN	MANHATTAN	1001795	251640	Unspecified	MANHATTAN	Unspecified	Unspecified	Unspecified	Unspecified	Unspecified	Unspecified	Unspecified	Unspecified	Unspecified	N												40.8574
27650923	2014-03-18		DOHMH	Department of Health and Mental Hygiene	Rodent	Rat Sighting	3+ Family Mixed Use Building	10040					WEST 190 STREET	CABRINI BOULEVARD	INTERSECTION	NEW YORK		N/A	Assigned	2014-04-17 00:16:11	2014-03-18	12 MANHATTAN	MANHATTAN	1001795	251640	Unspecified	MANHATTAN	Unspecified	Unspecified	Unspecified	Unspecified	Unspecified	Unspecified	Unspecified	Unspecified	Unspecified	N												40.8574
27650943	2014-03-17		DOHMH	Department of Health and Mental Hygiene	Rodent	Rat Sighting	3+ Family Apt. Building	10467	241 EAST 207 STREET	EAST 207 STREET	BAINBRIDGE AVENUE	PERRY AVENUE			ADDRESS	BRONX		N/A	Assigned	2014-04-16 13:29:34	2014-03-17 13:35:19	07 BRONX	BRONX	1017928	258320	Unspecified	BRONX	Unspecified	Unspecified	Unspecified	Unspecified	Unspecified	Unspecified	Unspecified	Unspecified	Unspecified	N												40.8756
27651816	2014-03-17		DOHMH	Department of Health and Mental Hygiene	Rodent	Rat Sighting	3+ Family Apt. Building	10035	302 EAST 126 STREET	EAST 126 STREET	HARLEM RIVER DRV NB EN E 126 ST	1 AVENUE			ADDRESS	NEW YORK		N/A	Assigned	2014-04-16 21:43:56	2014-03-17 21:50:46	11 MANHATTAN	MANHATTAN	1002913	231914	Unspecified	MANHATTAN	Unspecified	Unspecified	Unspecified	Unspecified	Unspecified	Unspecified	Unspecified	Unspecified	Unspecified	N												40.8032
27655591	2014-03-17		DOHMH	Department of Health and Mental Hygiene	Rodent	Rat Sighting	1-2 Family Dwelling	10301	44 WILLIS AVENUE	WILLIS AVENUE	FIEDLER AVENUE	AVON PLACE			ADDRESS	STATEN ISLAND		N/A	Assigned	2014-04-16 09:55:23	2014-03-17 10:03:09	01 STATEN ISLAND	STATEN ISLAND	961429	170915	Unspecified	STATEN ISLAND	Unspecified	Unspecified	Unspecified	Unspecified	Unspecified	Unspecified	Unspecified	Unspecified	Unspecified	N												40.6358
27655343	2014-03-17		DOHMH	Department of Health and Mental Hygiene	Rodent	Rat Sighting	Public Garden	10035					EAST 122 STREET	MADISON AVENUE	INTERSECTION	NEW YORK		N/A	Assigned	2014-04-16 11:09:52	2014-03-17 11:13:12	11 MANHATTAN	MANHATTAN	1000279	232139	Unspecified	MANHATTAN	Unspecified	Unspecified	Unspecified	Unspecified	Unspecified	Unspecified	Unspecified	Unspecified	Unspecified	N												40.8038
27656999	2014-03-17	2014-01-10	DOHMH	Department of Health and Mental Hygiene	Rodent	Rat Sighting	3+ Family Apt. Building	11213	1605 FULTON STREET	FULTON STREET	MARCUS GARVEY BOULEVARD	LEWIS AVENUE			ADDRESS	BROOKLYN		N/A	Pending	2014-04-16 10:06:21	2014-03-17 10:14:11	03 BROOKLYN	BROOKLYN	1001883	186911	Unspecified	BROOKLYN	Unspecified	Unspecified	Unspecified	Unspecified	Unspecified	Unspecified	Unspecified	Unspecified	Unspecified	N												40.6797
27656377	2014-03-17		DOHMH	Department of Health and Mental Hygiene	Rodent	Rat Sighting	1-2 Family Dwelling	11368	33-26 102 STREET	102 STREET	NORTHERN BOULEVARD	34 AVENUE			ADDRESS	Corona		N/A	Assigned	2014-04-16 19:42:03	2014-03-17 19:47:47	03 QUEENS	QUEENS	1021244	215075	Unspecified	QUEENS	Unspecified	Unspecified	Unspecified	Unspecified	Unspecified	Unspecified	Unspecified	Unspecified	Unspecified	N												40.7569
27655485	2014-03-17		DOHMH	Department of Health and Mental Hygiene	Rodent	Rat Sighting	3+ Family Apt. Building	10004	15 WILLIAM STREET	WILLIAM STREET	BEAVER STREET	EXCHANGE PLACE			ADDRESS	NEW YORK		N/A	Assigned	2014-04-16 10:23:57	2014-03-17 10:31:35	01 MANHATTAN	MANHATTAN	981478	196203	Unspecified	MANHATTAN	Unspecified	Unspecified	Unspecified	Unspecified	Unspecified	Unspecified	Unspecified	Unspecified	Unspecified	N												40.7052
27655305	2014-03-17		DOHMH	Department of Health and Mental Hygiene	Rodent	Rat Sighting	1-2 Family Dwelling	11207	97A COOPER STREET	COOPER STREET	BUSHWICK AVENUE	EVERGREEN AVENUE			ADDRESS	BROOKLYN		N/A	Assigned	2014-04-16 08:52:09	2014-03-17 09:03:24	04 BROOKLYN	BROOKLYN	1009499	189274	Unspecified	BROOKLYN	Unspecified	Unspecified	Unspecified	Unspecified	Unspecified	Unspecified	Unspecified	Unspecified	Unspecified	N												40.6862
27655291	2014-03-17		DOHMH	Department of Health and Mental Hygiene	Rodent	Rat Sighting	3+ Family Mixed Use Building	11385	72-55 60 LANE	60 LANE	BEND	75 AVENUE			ADDRESS	Ridgewood		N/A	Assigned	2014-04-16 14:42:38	2014-03-17 14:49:09	05 QUEENS	QUEENS	1013374	194153	Unspecified	QUEENS	Unspecified	Unspecified	Unspecified	Unspecified	Unspecified	Unspecified	Unspecified	Unspecified	Unspecified	N												40.6995
27654808	2014-03-17		DOHMH	Department of Health and Mental Hygiene	Rodent	Rat Sighting	Other (Explain Below)	10302	917 POST AVENUE	POST AVENUE	CORTLANDT STREET	SIMONSON PLACE			ADDRESS	STATEN ISLAND		N/A	Assigned	2014-04-16 16:37:56	2014-03-17 16:46:26	01 STATEN ISLAND	STATEN ISLAND	947760	169330	Unspecified	STATEN ISLAND	Unspecified	Unspecified	Unspecified	Unspecified	Unspecified	Unspecified	Unspecified	Unspecified	Unspecified	N												40.6314
27654713	2014-03-17		DOHMH	Department of Health and Mental Hygiene	Rodent	Rat Sighting	Other (Explain Below)	11238	200 STERLING PLACE	STERLING PLACE	FLATBUSH AVENUE	VANDERBILT AVENUE			ADDRESS	BROOKLYN		N/A	Assigned	2014-04-16 08:48:38	2014-03-17 08:52:09	08 BROOKLYN	BROOKLYN	992248	185649	Unspecified	BROOKLYN	Unspecified	Unspecified	Unspecified	Unspecified	Unspecified	Unspecified	Unspecified	Unspecified	Unspecified	N												40.6762
27653595	2014-03-17		DOHMH	Department of Health and Mental Hygiene	Rodent	Rat Sighting	Commercial Building	11235	2926 CONEY ISLAND AVENUE	CONEY ISLAND AVENUE					LATLONG	BROOKLYN		N/A	Assigned	2014-04-16 15:40:53	2014-03-17 15:44:36	Unspecified BROOKLYN	BROOKLYN	995188	152455	Unspecified	BROOKLYN	Unspecified	Unspecified	Unspecified	Unspecified	Unspecified	Unspecified	Unspecified	Unspecified	Unspecified	N												40.5851
27652751	2014-03-17		DOHMH	Department of Health and Mental Hygiene	Rodent	Rat Sighting	3+ Family Apt. Building	10459	1228 UNION AVENUE	UNION AVENUE	EAST 168 STREET	EAST 169 STREET			ADDRESS	BRONX		N/A	Assigned	2014-04-16 19:35:09	2014-03-17 19:42:37	03 BRONX	BRONX	1012185	241486	Unspecified	BRONX	Unspecified	Unspecified	Unspecified	Unspecified	Unspecified	Unspecified	Unspecified	Unspecified	Unspecified	N												40.8295
27652495	2014-03-17	2014-03-17	DOHMH	Department of Health and Mental Hygiene	Rodent	Rat Sighting	Other (Explain Below)	10128	200 EAST 87 STREET	EAST 87 STREET	3 AVENUE	2 AVENUE			ADDRESS	NEW YORK		N/A	Closed	2014-04-16 14:33:46	2014-03-17 14:37:35	08 MANHATTAN	MANHATTAN	997222	223218	Unspecified	MANHATTAN	Unspecified	Unspecified	Unspecified	Unspecified	Unspecified	Unspecified	Unspecified	Unspecified	Unspecified	N												40.7793
27652934	2014-03-17		DOHMH	Department of Health and Mental Hygiene	Rodent	Rat Sighting	Other (Explain Below)	10003	3 ST MARKS PLACE	ST MARKS PLACE	3 AVENUE	2 AVENUE			ADDRESS	NEW YORK		N/A	Assigned	2014-04-16 14:27:15	2014-03-17 14:31:11	03 MANHATTAN	MANHATTAN	987167	205009	Unspecified	MANHATTAN	Unspecified	Unspecified	Unspecified	Unspecified	Unspecified	Unspecified	Unspecified	Unspecified	Unspecified	N												40.7294
27652470	2014-03-17		DOHMH	Department of Health and Mental Hygiene	Rodent	Rat Sighting	3+ Family Apt. Building	10472	1132 COLGATE AVENUE	COLGATE AVENUE	WATSON AVENUE	WESTCHESTER AVENUE			ADDRESS	BRONX		N/A	Assigned	2014-04-16 15:15:52	2014-03-17 15:23:51	09 BRONX	BRONX	1017023	240481	Unspecified	BRONX	Unspecified	Unspecified	Unspecified	Unspecified	Unspecified	Unspecified	Unspecified	Unspecified	Unspecified	N												40.8267
27652011	2014-03-17		DOHMH	Department of Health and Mental Hygiene	Rodent	Rat Sighting	3+ Family Apt. Building	10455	725 FOX STREET	FOX STREET	BEND	EAST 156 STREET			ADDRESS	BRONX		N/A	Assigned	2014-04-16 07:24:47	2014-03-17 07:34:32	02 BRONX	BRONX	1012194	236177	Unspecified	BRONX	Unspecified	Unspecified	Unspecified	Unspecified	Unspecified	Unspecified	Unspecified	Unspecified	Unspecified	N												40.8149
27651737	2014-03-17		DOHMH	Department of Health and Mental Hygiene	Rodent	Rat Sighting	Other (Explain Below)	10301					BELMONT PLACE	FORT PLACE	INTERSECTION	STATEN ISLAND		N/A	Assigned	2014-04-16 10:43:31	2014-03-17 10:50:45	01 STATEN ISLAND	STATEN ISLAND	962292	173164	Unspecified	STATEN ISLAND	Unspecified	Unspecified	Unspecified	Unspecified	Unspecified	Unspecified	Unspecified	Unspecified	Unspecified	N												40.6419
27652985	2014-03-17		DOHMH	Department of Health and Mental Hygiene	Rodent	Rat Sighting	3+ Family Apt. Building	10033	567 FORT WASHINGTON AVENUE	FORT WASHINGTON AVENUE	WEST 185 STREET	WEST 187 STREET			ADDRESS	NEW YORK		N/A	Assigned	2014-04-16 21:04:14	2014-03-17 21:07:12	12 MANHATTAN	MANHATTAN	1001623	250476	Unspecified	MANHATTAN	Unspecified	Unspecified	Unspecified	Unspecified	Unspecified	Unspecified	Unspecified	Unspecified	Unspecified	N												40.8542
27657607	2014-03-17		DOHMH	Department of Health and Mental Hygiene	Rodent	Rat Sighting	3+ Family Apt. Building	11237	445 BLEECKER STREET	BLEECKER STREET	ST NICHOLAS AVENUE	CYPRESS AVENUE			ADDRESS	BROOKLYN		N/A	Assigned	2014-04-16 14:59:29	2014-03-17 15:14:24	04 BROOKLYN	BROOKLYN	1008449	195672	Unspecified	BROOKLYN	Unspecified	Unspecified	Unspecified	Unspecified	Unspecified	Unspecified	Unspecified	Unspecified	Unspecified	N												40.7037
27657660	2014-03-17		DOHMH	Department of Health and Mental Hygiene	Rodent	Rat Sighting	1-2 Family Dwelling	11206	180 THROOP AVENUE	THROOP AVENUE	ELLERY STREET	PARK AVENUE			ADDRESS	BROOKLYN		N/A	Assigned	2014-04-16 13:31:33	2014-03-17 13:37:22	03 BROOKLYN	BROOKLYN	999754	193894	Unspecified	BROOKLYN	Unspecified	Unspecified	Unspecified	Unspecified	Unspecified	Unspecified	Unspecified	Unspecified	Unspecified	N												40.6989
27657406	2014-03-17		DOHMH	Department of Health and Mental Hygiene	Rodent	Rat Sighting	Other (Explain Below)	10457	285 EAST 171 STREET	EAST 171 STREET	MORRIS AVENUE	COLLEGE AVENUE			ADDRESS	BRONX		N/A	Assigned	2014-04-16 17:11:02	2014-03-17 17:32:17	04 BRONX	BRONX	1009071	244909	Unspecified	BRONX	Unspecified	Unspecified	Unspecified	Unspecified	Unspecified	Unspecified	Unspecified	Unspecified	Unspecified	N												40.8389
27656715	2014-03-17		DOHMH	Department of Health and Mental Hygiene	Rodent	Rat Sighting	3+ Family Apt. Building	11385	665 SENECA AVENUE	SENECA AVENUE	LINDEN STREET	GATES AVENUE			ADDRESS	Ridgewood		N/A	Assigned	2014-04-16 14:48:25	2014-03-17 14:57:35	05 QUEENS	QUEENS	1009557	195569	Unspecified	QUEENS	Unspecified	Unspecified	Unspecified	Unspecified	Unspecified	Unspecified	Unspecified	Unspecified	Unspecified	N												40.7034
27657184	2014-03-17		DOHMH	Department of Health and Mental Hygiene	Rodent	Rat Sighting	1-2 Family Dwelling	11214	36 BAY 19 STREET	BAY 19 STREET	86 STREET	BENSON AVENUE			ADDRESS	BROOKLYN		N/A	Assigned	2014-04-16 16:22:41	2014-03-17 16:30:06	11 BROOKLYN	BROOKLYN	983485	160071	Unspecified	BROOKLYN	Unspecified	Unspecified	Unspecified	Unspecified	Unspecified	Unspecified	Unspecified	Unspecified	Unspecified	N												40.606
27656332	2014-03-17		DOHMH	Department of Health and Mental Hygiene	Rodent	Rat Sighting	Other (Explain Below)	11235	2979-3001 SHORE PARKWAY	SHORE PARKWAY					LATLONG	BROOKLYN		N/A	Assigned	2014-04-16 15:37:06	2014-03-17 15:39:50	Unspecified BROOKLYN	BROOKLYN	994978	152381	Unspecified	BROOKLYN	Unspecified	Unspecified	Unspecified	Unspecified	Unspecified	Unspecified	Unspecified	Unspecified	Unspecified	N												40.5849
27656235	2014-03-17		DOHMH	Department of Health and Mental Hygiene	Rodent	Rat Sighting	1-2 Family Dwelling	10457	1501 MORRIS AVENUE	MORRIS AVENUE	EAST 172 STREET	TELLER AVENUE			ADDRESS	BRONX		N/A	Assigned	2014-04-16 09:42:25	2014-03-17 09:50:17	04 BRONX	BRONX	1009266	245669	Unspecified	BRONX	Unspecified	Unspecified	Unspecified	Unspecified	Unspecified	Unspecified	Unspecified	Unspecified	Unspecified	N												40.8409
27656736	2014-03-17		DOHMH	Department of Health and Mental Hygiene	Rodent	Rat Sighting	3+ Family Apt. Building	11214	2857 CROPSEY AVENUE	CROPSEY AVENUE					LATLONG	BROOKLYN		N/A	Assigned	2014-04-16 15:46:50	2014-03-17 15:48:56	Unspecified BROOKLYN	BROOKLYN	987850	152307	Unspecified	BROOKLYN	Unspecified	Unspecified	Unspecified	Unspecified	Unspecified	Unspecified	Unspecified	Unspecified	Unspecified	N												40.5847
27656662	2014-03-17	2014-02-21	DOHMH	Department of Health and Mental Hygiene	Rodent	Rat Sighting	3+ Family Apt. Building	11367	150-41 75 ROAD	75 ROAD	150 STREET	153 STREET			ADDRESS	Flushing		N/A	Pending	2014-04-16 16:43:02	2014-03-17 16:49:35	08 QUEENS	QUEENS	1035405	203367	Unspecified	QUEENS	Unspecified	Unspecified	Unspecified	Unspecified	Unspecified	Unspecified	Unspecified	Unspecified	Unspecified	N												40.7247
27654903	2014-03-17		DOHMH	Department of Health and Mental Hygiene	Rodent	Rat Sighting	1-2 Family Dwelling	11413	146-49 230 STREET	230 STREET	146 AVENUE	147 AVENUE			ADDRESS	Springfield Gardens		N/A	Assigned	2014-04-16 15:57:37	2014-03-17 16:06:45	13 QUEENS	QUEENS	1053211	179407	Unspecified	QUEENS	Unspecified	Unspecified	Unspecified	Unspecified	Unspecified	Unspecified	Unspecified	Unspecified	Unspecified	N												40.6588
27653993	2014-03-17	2014-03-18	DOHMH	Department of Health and Mental Hygiene	Rodent	Rat Sighting	3+ Family Apt. Building	10459	1120 BRYANT AVENUE	BRYANT AVENUE	EAST 167 STREET	WEST FARMS ROAD			ADDRESS	BRONX		N/A	Closed	2014-04-16 13:17:10	2014-03-18	03 BRONX	BRONX	1015010	240578	Unspecified	BRONX	Unspecified	Unspecified	Unspecified	Unspecified	Unspecified	Unspecified	Unspecified	Unspecified	Unspecified	N												40.827
27654749	2014-03-17		DOHMH	Department of Health and Mental Hygiene	Rodent	Rat Sighting	3+ Family Apt. Building	10026	206 WEST 118 STREET	WEST 118 STREET	7 AVENUE	ST NICHOLAS AVENUE			ADDRESS	NEW YORK		N/A	Assigned	2014-04-16 12:06:50	2014-03-17 12:13:32	10 MANHATTAN	MANHATTAN	997561	232441	Unspecified	MANHATTAN	Unspecified	Unspecified	Unspecified	Unspecified	Unspecified	Unspecified	Unspecified	Unspecified	Unspecified	N												40.8047
27654646	2014-03-17		DOHMH	Department of Health and Mental Hygiene	Rodent	Rat Sighting	3+ Family Mixed Use Building	10027	375 WEST 126 STREET	WEST 126 STREET	ST NICHOLAS AVENUE	MORNINGSIDE AVENUE			ADDRESS	NEW YORK		N/A	Assigned	2014-04-16 16:52:01	2014-03-17 16:58:54	09 MANHATTAN	MANHATTAN	997311	235025	Unspecified	MANHATTAN	Unspecified	Unspecified	Unspecified	Unspecified	Unspecified	Unspecified	Unspecified	Unspecified	Unspecified	N												40.8118
27652222	2014-03-17		DOHMH	Department of Health and Mental Hygiene	Rodent	Rat Sighting	3+ Family Mixed Use Building	10039	2841 8 AVENUE	8 AVENUE	WEST 151 STREET	WEST 152 STREET			ADDRESS	NEW YORK		N/A	Assigned	2014-04-16 10:19:36	2014-03-17 10:29:26	10 MANHATTAN	MANHATTAN	1001145	240549	Unspecified	MANHATTAN	Unspecified	Unspecified	Unspecified	Unspecified	Unspecified	Unspecified	Unspecified	Unspecified	Unspecified	N												40.8269
27651843	2014-03-17		DOHMH	Department of Health and Mental Hygiene	Rodent	Rat Sighting	1-2 Family Dwelling	11417	105-21 84 STREET	84 STREET	LIBERTY AVENUE	106 AVENUE			ADDRESS	Ozone Park		N/A	Assigned	2014-04-16 16:38:13	2014-03-17 16:43:08	10 QUEENS	QUEENS	1024976	186798	Unspecified	QUEENS	Unspecified	Unspecified	Unspecified	Unspecified	Unspecified	Unspecified	Unspecified	Unspecified	Unspecified	N												40.6793
27651165	2014-03-17		DOHMH	Department of Health and Mental Hygiene	Rodent	Rat Sighting	3+ Family Apt. Building	10453	150 EAST 182 STREET	EAST 182 STREET	CRESTON AVENUE	GRAND CONCOURSE			ADDRESS	BRONX		N/A	Assigned	2014-04-16 09:29:44	2014-03-17 09:37:22	05 BRONX	BRONX	1011457	251280	Unspecified	BRONX	Unspecified	Unspecified	Unspecified	Unspecified	Unspecified	Unspecified	Unspecified	Unspecified	Unspecified	N												40.8563
27651152	2014-03-17		DOHMH	Department of Health and Mental Hygiene	Rodent	Rat Sighting	Commercial Building	10012	399 WEST BROADWAY	WEST BROADWAY	BROOME STREET	SPRING STREET			ADDRESS	NEW YORK		N/A	Assigned	2014-04-16 17:00:09	2014-03-17 17:09:16	02 MANHATTAN	MANHATTAN	983649	203143	Unspecified	MANHATTAN	Unspecified	Unspecified	Unspecified	Unspecified	Unspecified	Unspecified	Unspecified	Unspecified	Unspecified	N												40.7243
27647703	2014-03-16	2014-01-02	DOHMH	Department of Health and Mental Hygiene	Rodent	Rat Sighting	3+ Family Mixed Use Building	10457	306 EAST 171 STREET	EAST 171 STREET	COLLEGE AVENUE	TELLER AVENUE			ADDRESS	BRONX		N/A	Pending	2014-04-15 09:16:06	2014-03-16 09:42:41	04 BRONX	BRONX	1009237	244828	Unspecified	BRONX	Unspecified	Unspecified	Unspecified	Unspecified	Unspecified	Unspecified	Unspecified	Unspecified	Unspecified	N												40.8386
27647085	2014-03-16	2014-02-21	DOHMH	Department of Health and Mental Hygiene	Rodent	Rat Sighting	3+ Family Apt. Building	10451	335 EAST 148 STREET	EAST 148 STREET	COLLEGE AVENUE	COURTLANDT AVENUE			ADDRESS	BRONX		N/A	Pending	2014-04-15 23:54:04	2014-02-21	01 BRONX	BRONX	1006242	236596	Unspecified	BRONX	Unspecified	Unspecified	Unspecified	Unspecified	Unspecified	Unspecified	Unspecified	Unspecified	Unspecified	N												40.816
27639980	2014-03-16		DOHMH	Department of Health and Mental Hygiene	Rodent	Rat Sighting	3+ Family Apt. Building	10128	417 EAST 87 STREET	EAST 87 STREET	1 AVENUE	YORK AVENUE			ADDRESS	NEW YORK		N/A	Assigned	2014-04-15 01:52:06	2014-03-16 02:03:23	08 MANHATTAN	MANHATTAN	998574	222476	Unspecified	MANHATTAN	Unspecified	Unspecified	Unspecified	Unspecified	Unspecified	Unspecified	Unspecified	Unspecified	Unspecified	N												40.7773
27646756	2014-03-16		DOHMH	Department of Health and Mental Hygiene	Rodent	Rat Sighting	1-2 Family Dwelling	10314	153 JOSEPH AVENUE	JOSEPH AVENUE	HAROLD STREET	OAKVILLE STREET			ADDRESS	STATEN ISLAND		N/A	Assigned	2014-04-15 18:45:45	2014-03-16 18:51:10	02 STATEN ISLAND	STATEN ISLAND	946246	157688	Unspecified	STATEN ISLAND	Unspecified	Unspecified	Unspecified	Unspecified	Unspecified	Unspecified	Unspecified	Unspecified	Unspecified	N												40.5994
27646369	2014-03-16		DOHMH	Department of Health and Mental Hygiene	Rodent	Rat Sighting	3+ Family Apt. Building	11204	2124 BAY RIDGE PARKWAY	BAY RIDGE PARKWAY	21 AVENUE	BAY PARKWAY			ADDRESS	BROOKLYN		N/A	Assigned	2014-04-15 12:15:54	2014-03-16 12:23:08	11 BROOKLYN	BROOKLYN	987344	161179	Unspecified	BROOKLYN	Unspecified	Unspecified	Unspecified	Unspecified	Unspecified	Unspecified	Unspecified	Unspecified	Unspecified	N												40.6091
27647110	2014-03-16		DOHMH	Department of Health and Mental Hygiene	Rodent	Rat Sighting	1-2 Family Dwelling	10312					WOODROW ROAD	ARDEN AVENUE	INTERSECTION	STATEN ISLAND		N/A	Assigned	2014-04-15 14:40:47	2014-03-16 14:48:19	03 STATEN ISLAND	STATEN ISLAND	932123	139766	Unspecified	STATEN ISLAND	Unspecified	Unspecified	Unspecified	Unspecified	Unspecified	Unspecified	Unspecified	Unspecified	Unspecified	N												40.5501
27646871	2014-03-16	2014-03-18	DOHMH	Department of Health and Mental Hygiene	Rodent	Rat Sighting	3+ Family Apt. Building	10455	729 UNION AVENUE	UNION AVENUE					LATLONG	BRONX		N/A	Closed	2014-04-15 16:28:08	2014-03-18	Unspecified BRONX	BRONX	1010880	237076	Unspecified	BRONX	Unspecified	Unspecified	Unspecified	Unspecified	Unspecified	Unspecified	Unspecified	Unspecified	Unspecified	N												40.8174
27647682	2014-03-16		DOHMH	Department of Health and Mental Hygiene	Rodent	Rat Sighting	3+ Family Apt. Building	10002	71 CLINTON STREET	CLINTON STREET	STANTON STREET	RIVINGTON STREET			ADDRESS	NEW YORK		N/A	Assigned	2014-04-15 16:54:42	2014-03-16 17:00:17	03 MANHATTAN	MANHATTAN	988416	201337	Unspecified	MANHATTAN	Unspecified	Unspecified	Unspecified	Unspecified	Unspecified	Unspecified	Unspecified	Unspecified	Unspecified	N												40.7193
27646837	2014-03-16	2014-03-18	DOHMH	Department of Health and Mental Hygiene	Rodent	Rat Sighting	3+ Family Apt. Building	10459	1120 BRYANT AVENUE	BRYANT AVENUE	EAST 167 STREET	WEST FARMS ROAD			ADDRESS	BRONX		N/A	Closed	2014-04-15 15:30:51	2014-03-18	03 BRONX	BRONX	1015010	240578	Unspecified	BRONX	Unspecified	Unspecified	Unspecified	Unspecified	Unspecified	Unspecified	Unspecified	Unspecified	Unspecified	N												40.827
27648522	2014-03-16		DOHMH	Department of Health and Mental Hygiene	Rodent	Rat Sighting	1-2 Family Dwelling	10312	393 ARDEN AVENUE	ARDEN AVENUE	HALPIN AVENUE	WOODROW ROAD			ADDRESS	STATEN ISLAND		N/A	Assigned	2014-04-15 15:01:22	2014-03-16 15:08:02	03 STATEN ISLAND	STATEN ISLAND	931996	139857	Unspecified	STATEN ISLAND	Unspecified	Unspecified	Unspecified	Unspecified	Unspecified	Unspecified	Unspecified	Unspecified	Unspecified	N												40.5504
27649555	2014-03-16		DOHMH	Department of Health and Mental Hygiene	Rodent	Rat Sighting	3+ Family Apt. Building	11215	412 NINTH STREET	NINTH STREET	6 AVENUE	7 AVENUE			ADDRESS	BROOKLYN		N/A	Assigned	2014-04-15 16:51:50	2014-03-16 16:55:07	06 BROOKLYN	BROOKLYN	989050	182435	Unspecified	BROOKLYN	Unspecified	Unspecified	Unspecified	Unspecified	Unspecified	Unspecified	Unspecified	Unspecified	Unspecified	N												40.6674
27650102	2014-03-16		DOHMH	Department of Health and Mental Hygiene	Rodent	Rat Sighting	3+ Family Apt. Building	10021	415 EAST 71 STREET	EAST 71 STREET	1 AVENUE	YORK AVENUE			ADDRESS	NEW YORK		N/A	Assigned	2014-04-15 12:43:52	2014-03-16 12:52:57	08 MANHATTAN	MANHATTAN	996458	218678	Unspecified	MANHATTAN	Unspecified	Unspecified	Unspecified	Unspecified	Unspecified	Unspecified	Unspecified	Unspecified	Unspecified	N												40.7669
27650073	2014-03-16		DOHMH	Department of Health and Mental Hygiene	Rodent	Rat Sighting	Vacant Lot	10009	231 EAST 2 STREET	EAST 2 STREET	AVENUE B	AVENUE C			ADDRESS	NEW YORK		N/A	Assigned	2014-04-15 14:22:51	2014-03-16 14:26:32	03 MANHATTAN	MANHATTAN	989164	202144	Unspecified	MANHATTAN	Unspecified	Unspecified	Unspecified	Unspecified	Unspecified	Unspecified	Unspecified	Unspecified	Unspecified	N												40.7215
27650336	2014-03-16		DOHMH	Department of Health and Mental Hygiene	Rodent	Rat Sighting	Other (Explain Below)	11213	UNION STREET	UNION STREET	TROY AVENUE	SCHENECTADY AVENUE			BLOCKFACE	BROOKLYN		N/A	Assigned	2014-04-15 11:16:47	2014-03-16 11:31:52	Unspecified BROOKLYN	BROOKLYN	1002180	182672	Unspecified	BROOKLYN	Unspecified	Unspecified	Unspecified	Unspecified	Unspecified	Unspecified	Unspecified	Unspecified	Unspecified	N												40.6681
27648069	2014-03-16		DOHMH	Department of Health and Mental Hygiene	Rodent	Rat Sighting	3+ Family Apt. Building	10040	86 THAYER STREET	THAYER STREET	SHERMAN AVENUE	BROADWAY			ADDRESS	NEW YORK		N/A	Assigned	2014-04-15 20:25:49	2014-03-16 20:30:47	12 MANHATTAN	MANHATTAN	1004278	254157	Unspecified	MANHATTAN	Unspecified	Unspecified	Unspecified	Unspecified	Unspecified	Unspecified	Unspecified	Unspecified	Unspecified	N												40.8643
27650242	2014-03-16		DOHMH	Department of Health and Mental Hygiene	Rodent	Rat Sighting	3+ Family Apt. Building	10040	78 THAYER STREET	THAYER STREET	SHERMAN AVENUE	BROADWAY			ADDRESS	NEW YORK		N/A	Assigned	2014-04-15 20:21:44	2014-03-16 20:28:38	12 MANHATTAN	MANHATTAN	1004314	254085	Unspecified	MANHATTAN	Unspecified	Unspecified	Unspecified	Unspecified	Unspecified	Unspecified	Unspecified	Unspecified	Unspecified	N												40.8641
27639672	2014-03-15		DOHMH	Department of Health and Mental Hygiene	Rodent	Rat Sighting	1-2 Family Dwelling	10314	170 AUBURN AVENUE	AUBURN AVENUE	WILLOWBROOK ROAD	HAWTHORNE AVENUE			ADDRESS	STATEN ISLAND		N/A	Assigned	2014-04-14 06:21:57	2014-03-15 06:31:39	01 STATEN ISLAND	STATEN ISLAND	943331	162341	Unspecified	STATEN ISLAND	Unspecified	Unspecified	Unspecified	Unspecified	Unspecified	Unspecified	Unspecified	Unspecified	Unspecified	N												40.6122
27640003	2014-03-15		DOHMH	Department of Health and Mental Hygiene	Rodent	Rat Sighting	1-2 Family Dwelling	11214	36 BAY 19 STREET	BAY 19 STREET	86 STREET	BENSON AVENUE			ADDRESS	BROOKLYN		N/A	Assigned	2014-04-14 08:50:52	2014-03-15 09:02:26	11 BROOKLYN	BROOKLYN	983485	160071	Unspecified	BROOKLYN	Unspecified	Unspecified	Unspecified	Unspecified	Unspecified	Unspecified	Unspecified	Unspecified	Unspecified	N												40.606
27641215	2014-03-15	2014-03-18	DOHMH	Department of Health and Mental Hygiene	Rodent	Rat Sighting	3+ Family Mixed Use Building	10025	310 WEST 109 STREET	WEST 109 STREET	BROADWAY	RIVERSIDE DRIVE			ADDRESS	NEW YORK		N/A	Closed	2014-04-14 22:42:08	2014-03-18	07 MANHATTAN	MANHATTAN	993232	232101	Unspecified	MANHATTAN	Unspecified	Unspecified	Unspecified	Unspecified	Unspecified	Unspecified	Unspecified	Unspecified	Unspecified	N												40.8037
27640616	2014-03-15		DOHMH	Department of Health and Mental Hygiene	Rodent	Rat Sighting	3+ Family Apt. Building	11237	400 STANHOPE STREET	STANHOPE STREET	ST NICHOLAS AVENUE	CYPRESS AVENUE			ADDRESS	BROOKLYN		N/A	Assigned	2014-04-14 22:58:32	2014-03-15 23:11:44	04 BROOKLYN	BROOKLYN	1007536	196182	Unspecified	BROOKLYN	Unspecified	Unspecified	Unspecified	Unspecified	Unspecified	Unspecified	Unspecified	Unspecified	Unspecified	N												40.7051
27645117	2014-03-15		DOHMH	Department of Health and Mental Hygiene	Rodent	Rat Sighting	3+ Family Apt. Building	10452	1141 JEROME AVENUE	JEROME AVENUE	BEND	SHAKESPEARE AVENUE			ADDRESS	BRONX		N/A	Assigned	2014-04-14 05:07:29	2014-03-15 05:14:36	04 BRONX	BRONX	1005318	243598	Unspecified	BRONX	Unspecified	Unspecified	Unspecified	Unspecified	Unspecified	Unspecified	Unspecified	Unspecified	Unspecified	N												40.8353
27645623	2014-03-15		DOHMH	Department of Health and Mental Hygiene	Rodent	Rat Sighting	Construction Site	10301	904 CLOVE ROAD	CLOVE ROAD	ST PETERS CEMETERY BOUNDARY	BARD AVENUE			ADDRESS	STATEN ISLAND		N/A	Assigned	2014-04-14 18:41:54	2014-03-15 18:45:43	01 STATEN ISLAND	STATEN ISLAND	953146	165909	Unspecified	STATEN ISLAND	Unspecified	Unspecified	Unspecified	Unspecified	Unspecified	Unspecified	Unspecified	Unspecified	Unspecified	N												40.622
27644112	2014-03-15		DOHMH	Department of Health and Mental Hygiene	Rodent	Rat Sighting	3+ Family Apt. Building	10468	18 EAST 199 STREET	EAST 199 STREET	JEROME AVENUE	GRAND CONCOURSE			ADDRESS	BRONX		N/A	Assigned	2014-04-14 09:04:48	2014-03-15 09:15:06	07 BRONX	BRONX	1014787	257067	Unspecified	BRONX	Unspecified	Unspecified	Unspecified	Unspecified	Unspecified	Unspecified	Unspecified	Unspecified	Unspecified	N												40.8722
27643916	2014-03-15		DOHMH	Department of Health and Mental Hygiene	Rodent	Rat Sighting	Government Building	10011	507 WEST 22 STREET	WEST 22 STREET	10 AVENUE	HIGH LINE			ADDRESS	NEW YORK		N/A	Assigned	2014-04-14 13:43:43	2014-03-15 13:46:36	04 MANHATTAN	MANHATTAN	982828	211513	Unspecified	MANHATTAN	Unspecified	Unspecified	Unspecified	Unspecified	Unspecified	Unspecified	Unspecified	Unspecified	Unspecified	N												40.7472
27641556	2014-03-15		DOHMH	Department of Health and Mental Hygiene	Rodent	Rat Sighting	3+ Family Apt. Building	10028	EAST 84 STREET	EAST 84 STREET	YORK AVENUE	EAST END AVENUE			BLOCKFACE	NEW YORK		N/A	Assigned	2014-04-14 16:50:20	2014-03-15 16:58:29	Unspecified MANHATTAN	MANHATTAN	998955	221312	Unspecified	MANHATTAN	Unspecified	Unspecified	Unspecified	Unspecified	Unspecified	Unspecified	Unspecified	Unspecified	Unspecified	N												40.7741
27641607	2014-03-15		DOHMH	Department of Health and Mental Hygiene	Rodent	Rat Sighting	Commercial Building	10038	113 SOUTH STREET	SOUTH STREET	BEEKMAN STREET	PECK SLIP			ADDRESS	NEW YORK		N/A	Assigned	2014-04-14 03:59:25	2014-03-15 04:10:06	01 MANHATTAN	MANHATTAN	983688	196816	Unspecified	MANHATTAN	Unspecified	Unspecified	Unspecified	Unspecified	Unspecified	Unspecified	Unspecified	Unspecified	Unspecified	N												40.7069
27642089	2014-03-15		DOHMH	Department of Health and Mental Hygiene	Rodent	Rat Sighting	3+ Family Mixed Use Building	10468	18 EAST 199 STREET	EAST 199 STREET	JEROME AVENUE	GRAND CONCOURSE			ADDRESS	BRONX		N/A	Assigned	2014-04-14 09:52:20	2014-03-15 10:00:08	07 BRONX	BRONX	1014787	257067	Unspecified	BRONX	Unspecified	Unspecified	Unspecified	Unspecified	Unspecified	Unspecified	Unspecified	Unspecified	Unspecified	N												40.8722
27641976	2014-03-15	2014-03-17	DOHMH	Department of Health and Mental Hygiene	Rodent	Rat Sighting	1-2 Family Dwelling	11249	142 NORTH 11 STREET	NORTH 11 STREET	BERRY STREET	BEDFORD AVENUE			ADDRESS	BROOKLYN		N/A	Closed	2014-04-14 12:36:59	2014-03-17	01 BROOKLYN	BROOKLYN	996484	201726	Unspecified	BROOKLYN	Unspecified	Unspecified	Unspecified	Unspecified	Unspecified	Unspecified	Unspecified	Unspecified	Unspecified	N												40.7204
27635043	2014-03-14 11:25:37		DOHMH	Department of Health and Mental Hygiene	Rodent	Rat Sighting	3+ Family Apt. Building	10031	600 WEST 142ND STREET	WEST 142ND STREET					LATLONG	NEW YORK		N/A	Pending	2014-04-13 11:25:37	2014-03-14 11:29:33	09 MANHATTAN	MANHATTAN	997431	239702	Unspecified	MANHATTAN	Unspecified	Unspecified	Unspecified	Unspecified	Unspecified	Unspecified	Unspecified	Unspecified	Unspecified	N												40.8246
27634383	2014-03-14 07:12:07		DOHMH	Department of Health and Mental Hygiene	Rodent	Rat Sighting	Vacant Lot	11233	47 ROCHESTER AVENUE	ROCHESTER AVENUE	HERKIMER STREET	ATLANTIC AVENUE			ADDRESS	BROOKLYN		N/A	Pending	2014-04-13 07:12:07	2014-03-14 07:20:40	03 BROOKLYN	BROOKLYN	1004361	186166	Unspecified	BROOKLYN	Unspecified	Unspecified	Unspecified	Unspecified	Unspecified	Unspecified	Unspecified	Unspecified	Unspecified	N												40.6776
27635990	2014-03-14	2014-03-17	DOHMH	Department of Health and Mental Hygiene	Rodent	Rat Sighting	Vacant Building	10128	521 EAST 87 STREET	EAST 87 STREET	YORK AVENUE	EAST END AVENUE			ADDRESS	NEW YORK		N/A	Closed	2014-04-13 12:14:12	2014-03-17	08 MANHATTAN	MANHATTAN	999224	222115	Unspecified	MANHATTAN	Unspecified	Unspecified	Unspecified	Unspecified	Unspecified	Unspecified	Unspecified	Unspecified	Unspecified	N												40.7763
27635163	2014-03-14		DOHMH	Department of Health and Mental Hygiene	Rodent	Rat Sighting	1-2 Family Dwelling	11208	540 LINWOOD STREET	LINWOOD STREET	BELMONT AVENUE	SUTTER AVENUE			ADDRESS	BROOKLYN		N/A	Assigned	2014-04-13 13:43:34	2014-03-14 13:50:55	05 BROOKLYN	BROOKLYN	1016945	184149	Unspecified	BROOKLYN	Unspecified	Unspecified	Unspecified	Unspecified	Unspecified	Unspecified	Unspecified	Unspecified	Unspecified	N												40.6721
27636108	2014-03-14	2014-01-27	DOHMH	Department of Health and Mental Hygiene	Rodent	Rat Sighting	3+ Family Apt. Building	10462	2131 WALLACE AVENUE	WALLACE AVENUE	BRADY AVENUE	LYDIG AVENUE			ADDRESS	BRONX		N/A	Pending	2014-04-13 11:33:26	2014-03-14 11:36:58	11 BRONX	BRONX	1021641	250422	Unspecified	BRONX	Unspecified	Unspecified	Unspecified	Unspecified	Unspecified	Unspecified	Unspecified	Unspecified	Unspecified	N												40.8539
27638710	2014-03-14		DOHMH	Department of Health and Mental Hygiene	Rodent	Rat Sighting	Commercial Building	10002	169 EAST BROADWAY	EAST BROADWAY					LATLONG	NEW YORK		N/A	Assigned	2014-04-13 20:09:55	2014-03-14 20:13:48	Unspecified MANHATTAN	MANHATTAN	987088	199346	Unspecified	MANHATTAN	Unspecified	Unspecified	Unspecified	Unspecified	Unspecified	Unspecified	Unspecified	Unspecified	Unspecified	N												40.7138
27638738	2014-03-14		DOHMH	Department of Health and Mental Hygiene	Rodent	Rat Sighting	3+ Family Apt. Building	11237	382 TROUTMAN STREET	TROUTMAN STREET	IRVING AVENUE	WYCKOFF AVENUE			ADDRESS	BROOKLYN		N/A	Assigned	2014-04-13 21:51:44	2014-03-14 22:03:35	04 BROOKLYN	BROOKLYN	1005476	196491	Unspecified	BROOKLYN	Unspecified	Unspecified	Unspecified	Unspecified	Unspecified	Unspecified	Unspecified	Unspecified	Unspecified	N												40.706
27639051	2014-03-14		DOHMH	Department of Health and Mental Hygiene	Rodent	Rat Sighting	Other (Explain Below)	11237					MYRTLE AVENUE	HARMAN STREET	INTERSECTION	BROOKLYN		N/A	Assigned	2014-04-13 20:29:15	2014-03-14 20:40:43	04 BROOKLYN	BROOKLYN	1006397	193813	Unspecified	BROOKLYN	Unspecified	Unspecified	Unspecified	Unspecified	Unspecified	Unspecified	Unspecified	Unspecified	Unspecified	N												40.6986
27639176	2014-03-14		DOHMH	Department of Health and Mental Hygiene	Rodent	Rat Sighting	1-2 Family Dwelling	11226	983 ROGERS AVENUE	ROGERS AVENUE	TILDEN AVENUE	BEVERLY ROAD			ADDRESS	BROOKLYN		N/A	Assigned	2014-04-13 13:56:37	2014-03-14 14:03:01	17 BROOKLYN	BROOKLYN	997579	174671	Unspecified	BROOKLYN	Unspecified	Unspecified	Unspecified	Unspecified	Unspecified	Unspecified	Unspecified	Unspecified	Unspecified	N												40.6461
27637101	2014-03-14		DOHMH	Department of Health and Mental Hygiene	Rodent	Rat Sighting	1-2 Family Dwelling	11105	40-09 23 AVENUE	23 AVENUE	STEINWAY STREET	41 STREET			ADDRESS	Astoria		N/A	Assigned	2014-04-13 22:06:38	2014-03-14 22:15:00	01 QUEENS	QUEENS	1009716	220181	Unspecified	QUEENS	Unspecified	Unspecified	Unspecified	Unspecified	Unspecified	Unspecified	Unspecified	Unspecified	Unspecified	N												40.771
27638837	2014-03-14		DOHMH	Department of Health and Mental Hygiene	Rodent	Rat Sighting	Commercial Building	10012	73 SULLIVAN STREET	SULLIVAN STREET	BROOME STREET	SPRING STREET			ADDRESS	NEW YORK		N/A	Assigned	2014-04-13 08:57:41	2014-03-14 09:02:21	02 MANHATTAN	MANHATTAN	983183	203293	Unspecified	MANHATTAN	Unspecified	Unspecified	Unspecified	Unspecified	Unspecified	Unspecified	Unspecified	Unspecified	Unspecified	N												40.7247
27625769	2014-03-14		DOHMH	Department of Health and Mental Hygiene	Rodent	Rat Sighting	Other (Explain Below)	10019					WEST 50 STREET	NINTH AVENUE	INTERSECTION	NEW YORK		N/A	Assigned	2014-04-13 00:16:02	2014-03-14	04 MANHATTAN	MANHATTAN	987312	217435	Unspecified	MANHATTAN	Unspecified	Unspecified	Unspecified	Unspecified	Unspecified	Unspecified	Unspecified	Unspecified	Unspecified	N												40.7635
27635756	2014-03-14	2014-03-07	DOHMH	Department of Health and Mental Hygiene	Rodent	Rat Sighting	3+ Family Apt. Building	10455	480 CONCORD AVENUE	CONCORD AVENUE					LATLONG	BRONX		N/A	Pending	2014-04-13 23:55:45	2014-03-14 23:58:41	Unspecified BRONX	BRONX	1009576	234849	Unspecified	BRONX	Unspecified	Unspecified	Unspecified	Unspecified	Unspecified	Unspecified	Unspecified	Unspecified	Unspecified	N												40.8112
27634976	2014-03-14		DOHMH	Department of Health and Mental Hygiene	Rodent	Rat Sighting	3+ Family Apt. Building	10031	WEST 147 STREET	WEST 147 STREET	ST NICHOLAS AVENUE	CONVENT AVENUE			BLOCKFACE	NEW YORK		N/A	Assigned	2014-04-13 17:14:48	2014-03-14 17:22:57	Unspecified MANHATTAN	MANHATTAN	999597	240085	Unspecified	MANHATTAN	Unspecified	Unspecified	Unspecified	Unspecified	Unspecified	Unspecified	Unspecified	Unspecified	Unspecified	N												40.8256
27638683	2014-03-14	2014-03-11	DOHMH	Department of Health and Mental Hygiene	Rodent	Rat Sighting	3+ Family Apt. Building	10028	504 EAST 84 STREET	EAST 84 STREET	YORK AVENUE	EAST END AVENUE			ADDRESS	NEW YORK		N/A	Pending	2014-04-13 21:20:04	2014-03-14 21:30:19	08 MANHATTAN	MANHATTAN	998744	221426	Unspecified	MANHATTAN	Unspecified	Unspecified	Unspecified	Unspecified	Unspecified	Unspecified	Unspecified	Unspecified	Unspecified	N												40.7744
27635233	2014-03-14		DOHMH	Department of Health and Mental Hygiene	Rodent	Rat Sighting	3+ Family Apt. Building	11237	367 PALMETTO STREET	PALMETTO STREET	IRVING AVENUE	RIDGEWOOD PLACE			ADDRESS	BROOKLYN		N/A	Assigned	2014-04-13 18:00:33	2014-03-14 18:13:19	04 BROOKLYN	BROOKLYN	1008638	193777	Unspecified	BROOKLYN	Unspecified	Unspecified	Unspecified	Unspecified	Unspecified	Unspecified	Unspecified	Unspecified	Unspecified	N												40.6985
27638923	2014-03-14		DOHMH	Department of Health and Mental Hygiene	Rodent	Rat Sighting	Commercial Building	11231	534 COURT STREET	COURT STREET					LATLONG	BROOKLYN		N/A	Assigned	2014-04-13 14:48:50	2014-03-14 14:51:50	Unspecified BROOKLYN	BROOKLYN	984411	185422	Unspecified	BROOKLYN	Unspecified	Unspecified	Unspecified	Unspecified	Unspecified	Unspecified	Unspecified	Unspecified	Unspecified	N												40.6756
27635156	2014-03-14		DOHMH	Department of Health and Mental Hygiene	Rodent	Rat Sighting	Other (Explain Below)	10304	2071 CLOVE ROAD	CLOVE ROAD	GILES PLACE	NYCTA SUBWAY			ADDRESS	STATEN ISLAND		N/A	Assigned	2014-04-13 17:48:14	2014-03-14 17:57:48	02 STATEN ISLAND	STATEN ISLAND	961020	159327	Unspecified	STATEN ISLAND	Unspecified	Unspecified	Unspecified	Unspecified	Unspecified	Unspecified	Unspecified	Unspecified	Unspecified	N												40.604
27636249	2014-03-14		DOHMH	Department of Health and Mental Hygiene	Rodent	Rat Sighting	Other (Explain Below)	11357					11 AVENUE	154 STREET	INTERSECTION	Whitestone		N/A	Assigned	2014-04-13 14:54:26	2014-03-14 15:08:34	07 QUEENS	QUEENS	1037628	227993	Unspecified	QUEENS	Unspecified	Unspecified	Unspecified	Unspecified	Unspecified	Unspecified	Unspecified	Unspecified	Unspecified	N												40.7923
27636146	2014-03-14	2014-03-17 11:47:51	DOHMH	Department of Health and Mental Hygiene	Rodent	Rat Sighting	3+ Family Apt. Building	10039	300 WEST 147 STREET	WEST 147 STREET	8 AVENUE	BRADHURST AVENUE			ADDRESS	NEW YORK		N/A	Closed	2014-04-13 02:15:04	2014-03-17 11:47:51	10 MANHATTAN	MANHATTAN	1000545	239557	Unspecified	MANHATTAN	Unspecified	Unspecified	Unspecified	Unspecified	Unspecified	Unspecified	Unspecified	Unspecified	Unspecified	N												40.8242
27627452	2014-03-13		DOHMH	Department of Health and Mental Hygiene	Rodent	Rat Sighting	3+ Family Apt. Building	10454	237 WILLIS AVENUE	WILLIS AVENUE	EAST 138 STREET	EAST 139 STREET			ADDRESS	BRONX		N/A	Assigned	2014-04-12 19:28:04	2014-03-13 19:34:51	01 BRONX	BRONX	1005615	234104	Unspecified	BRONX	Unspecified	Unspecified	Unspecified	Unspecified	Unspecified	Unspecified	Unspecified	Unspecified	Unspecified	N												40.8092
27626385	2014-03-13		DOHMH	Department of Health and Mental Hygiene	Rodent	Rat Sighting	3+ Family Apt. Building	11377	46-11 48 AVENUE	48 AVENUE	46 STREET	47 STREET			ADDRESS	Woodside		N/A	Assigned	2014-04-12 13:16:14	2014-03-13 13:24:16	02 QUEENS	QUEENS	1006624	208632	Unspecified	QUEENS	Unspecified	Unspecified	Unspecified	Unspecified	Unspecified	Unspecified	Unspecified	Unspecified	Unspecified	N												40.7393
27633681	2014-03-13		DOHMH	Department of Health and Mental Hygiene	Rodent	Rat Sighting	1-2 Family Dwelling	11379	61-36 81 STREET	81 STREET	ELIOT AVENUE	62 AVENUE			ADDRESS	Middle Village		N/A	Assigned	2014-04-12 08:36:52	2014-03-13 08:45:57	05 QUEENS	QUEENS	1018133	203297	Unspecified	QUEENS	Unspecified	Unspecified	Unspecified	Unspecified	Unspecified	Unspecified	Unspecified	Unspecified	Unspecified	N												40.7246
27626627	2014-03-13		DOHMH	Department of Health and Mental Hygiene	Rodent	Rat Sighting	Other (Explain Below)	10280	70 LITTLE WEST STREET	LITTLE WEST STREET	2 PLACE	3 PLACE			ADDRESS	NEW YORK		N/A	Assigned	2014-04-12 14:16:35	2014-03-13 14:20:03	01 MANHATTAN	MANHATTAN	979670	196878	Unspecified	MANHATTAN	Unspecified	Unspecified	Unspecified	Unspecified	Unspecified	Unspecified	Unspecified	Unspecified	Unspecified	N												40.7071
27626987	2014-03-13		DOHMH	Department of Health and Mental Hygiene	Rodent	Rat Sighting	3+ Family Mixed Use Building	11209	8325 5 AVENUE	5 AVENUE	5 AVENUE	FT HAMILTON PARKWAY			ADDRESS	BROOKLYN		N/A	Assigned	2014-04-12 17:53:38	2014-03-13 17:59:15	10 BROOKLYN	BROOKLYN	977297	166181	Unspecified	BROOKLYN	Unspecified	Unspecified	Unspecified	Unspecified	Unspecified	Unspecified	Unspecified	Unspecified	Unspecified	N												40.6228
27626290	2014-03-13	2014-01-28	DOHMH	Department of Health and Mental Hygiene	Rodent	Rat Sighting	3+ Family Mixed Use Building	10458	355 EAST 187 STREET	EAST 187 STREET	ELM PLACE	MARION AVENUE			ADDRESS	BRONX		N/A	Pending	2014-04-12 15:06:22	2014-03-13 15:15:03	05 BRONX	BRONX	1013268	252468	Unspecified	BRONX	Unspecified	Unspecified	Unspecified	Unspecified	Unspecified	Unspecified	Unspecified	Unspecified	Unspecified	N												40.8596
27625780	2014-03-13		DOHMH	Department of Health and Mental Hygiene	Rodent	Rat Sighting	1-2 Family Dwelling	10310	130 DONGAN STREET	DONGAN STREET	DE GROOT PLACE	CASTLETON AVENUE			ADDRESS	STATEN ISLAND		N/A	Assigned	2014-04-12 18:53:04	2014-03-13 18:58:52	01 STATEN ISLAND	STATEN ISLAND	949768	170503	Unspecified	STATEN ISLAND	Unspecified	Unspecified	Unspecified	Unspecified	Unspecified	Unspecified	Unspecified	Unspecified	Unspecified	N												40.6346
27623405	2014-03-13		DOHMH	Department of Health and Mental Hygiene	Rodent	Rat Sighting	3+ Family Apt. Building	11237	256-300 BLEECKER ST	BLEECKER ST					LATLONG	BROOKLYN		N/A	Assigned	2014-04-12 00:03:50	2014-03-13	Unspecified BROOKLYN	BROOKLYN	1007201	194013	Unspecified	BROOKLYN	Unspecified	Unspecified	Unspecified	Unspecified	Unspecified	Unspecified	Unspecified	Unspecified	Unspecified	N												40.6992
27629574	2014-03-13		DOHMH	Department of Health and Mental Hygiene	Rodent	Rat Sighting	3+ Family Apt. Building	10452	1265 GERARD AVENUE	GERARD AVENUE	EAST 167 STREET	EAST 168 STREET			ADDRESS	BRONX		N/A	Assigned	2014-04-12 12:43:32	2014-03-13 12:49:21	04 BRONX	BRONX	1006494	244079	Unspecified	BRONX	Unspecified	Unspecified	Unspecified	Unspecified	Unspecified	Unspecified	Unspecified	Unspecified	Unspecified	N												40.8366
27630559	2014-03-13		DOHMH	Department of Health and Mental Hygiene	Rodent	Rat Sighting	3+ Family Apt. Building	11203	472 EAST 48 STREET	EAST 48 STREET	CHURCH AVENUE	SNYDER AVENUE			ADDRESS	BROOKLYN		N/A	Assigned	2014-04-12 12:09:05	2014-03-13 12:16:43	17 BROOKLYN	BROOKLYN	1003063	176251	Unspecified	BROOKLYN	Unspecified	Unspecified	Unspecified	Unspecified	Unspecified	Unspecified	Unspecified	Unspecified	Unspecified	N												40.6504
27630680	2014-03-13		DOHMH	Department of Health and Mental Hygiene	Rodent	Rat Sighting	3+ Family Mixed Use Building	11225	250 HAWTHORNE STREET	HAWTHORNE STREET	ROGERS AVENUE	NOSTRAND AVENUE			ADDRESS	BROOKLYN		N/A	Assigned	2014-04-12 12:16:38	2014-03-13 12:25:10	09 BROOKLYN	BROOKLYN	997572	178908	Unspecified	BROOKLYN	Unspecified	Unspecified	Unspecified	Unspecified	Unspecified	Unspecified	Unspecified	Unspecified	Unspecified	N												40.6577
27631567	2014-03-13		DOHMH	Department of Health and Mental Hygiene	Rodent	Rat Sighting	Commercial Building	11217	41 FLATBUSH AVENUE	FLATBUSH AVENUE	BEND	LIVINGSTON STREET			ADDRESS	BROOKLYN		N/A	Assigned	2014-04-12 13:45:16	2014-03-13 13:56:02	02 BROOKLYN	BROOKLYN	989813	189753	Unspecified	BROOKLYN	Unspecified	Unspecified	Unspecified	Unspecified	Unspecified	Unspecified	Unspecified	Unspecified	Unspecified	N												40.6875
27629853	2014-03-13		DOHMH	Department of Health and Mental Hygiene	Rodent	Rat Sighting	1-2 Family Dwelling	11214	36 BAY 19 STREET	BAY 19 STREET	86 STREET	BENSON AVENUE			ADDRESS	BROOKLYN		N/A	Assigned	2014-04-12 19:21:01	2014-03-13 19:23:28	11 BROOKLYN	BROOKLYN	983485	160071	Unspecified	BROOKLYN	Unspecified	Unspecified	Unspecified	Unspecified	Unspecified	Unspecified	Unspecified	Unspecified	Unspecified	N												40.606
27630578	2014-03-13		DOHMH	Department of Health and Mental Hygiene	Rodent	Rat Sighting	3+ Family Mixed Use Building	10459	1415 BRYANT AVENUE	BRYANT AVENUE	BEND	JENNINGS STREET			ADDRESS	BRONX		N/A	Assigned	2014-04-12 20:42:40	2014-03-13 20:49:41	03 BRONX	BRONX	1015053	241869	Unspecified	BRONX	Unspecified	Unspecified	Unspecified	Unspecified	Unspecified	Unspecified	Unspecified	Unspecified	Unspecified	N												40.8305
27627386	2014-03-13		DOHMH	Department of Health and Mental Hygiene	Rodent	Rat Sighting	3+ Family Apt. Building	10458	2490 TIEBOUT AVENUE	TIEBOUT AVENUE	EAST 188 STREET	EAST FORDHAM ROAD			ADDRESS	BRONX		N/A	Assigned	2014-04-12 21:15:32	2014-03-13 21:23:41	05 BRONX	BRONX	1013300	253224	Unspecified	BRONX	Unspecified	Unspecified	Unspecified	Unspecified	Unspecified	Unspecified	Unspecified	Unspecified	Unspecified	N												40.8617
27626295	2014-03-13	2014-03-14	DOHMH	Department of Health and Mental Hygiene	Rodent	Rat Sighting	3+ Family Apt. Building	11237	1495 DEKALB AVENUE	DEKALB AVENUE	KNICKERBOCKER AVENUE	IRVING AVENUE			ADDRESS	BROOKLYN		N/A	Closed	2014-04-12 20:29:53	2014-03-14	04 BROOKLYN	BROOKLYN	1005929	194933	Unspecified	BROOKLYN	Unspecified	Unspecified	Unspecified	Unspecified	Unspecified	Unspecified	Unspecified	Unspecified	Unspecified	N												40.7017
27627848	2014-03-13		DOHMH	Department of Health and Mental Hygiene	Rodent	Rat Sighting	1-2 Family Dwelling	11214	36 BAY 19 STREET	BAY 19 STREET	86 STREET	BENSON AVENUE			ADDRESS	BROOKLYN		N/A	Assigned	2014-04-12 19:08:28	2014-03-13 19:19:22	11 BROOKLYN	BROOKLYN	983485	160071	Unspecified	BROOKLYN	Unspecified	Unspecified	Unspecified	Unspecified	Unspecified	Unspecified	Unspecified	Unspecified	Unspecified	N												40.606
27629371	2014-03-13		DOHMH	Department of Health and Mental Hygiene	Rodent	Rat Sighting	1-2 Family Dwelling	10456	666 JEFFERSON PLACE	JEFFERSON PLACE	CLINTON AVENUE	BOSTON ROAD			ADDRESS	BRONX		N/A	Assigned	2014-04-12 11:53:27	2014-03-13 12:02:38	03 BRONX	BRONX	1012275	242766	Unspecified	BRONX	Unspecified	Unspecified	Unspecified	Unspecified	Unspecified	Unspecified	Unspecified	Unspecified	Unspecified	N												40.833
27629704	2014-03-13		DOHMH	Department of Health and Mental Hygiene	Rodent	Rat Sighting	3+ Family Apt. Building	10459	1429 PROSPECT AVENUE	PROSPECT AVENUE	JENNINGS STREET	EAST 170 STREET			ADDRESS	BRONX		N/A	Assigned	2014-04-12 09:46:18	2014-03-13 09:57:40	03 BRONX	BRONX	1012887	242738	Unspecified	BRONX	Unspecified	Unspecified	Unspecified	Unspecified	Unspecified	Unspecified	Unspecified	Unspecified	Unspecified	N												40.8329
27629464	2014-03-13	2014-03-13	DOHMH	Department of Health and Mental Hygiene	Rodent	Rat Sighting	3+ Family Apt. Building	11222	100 EAGLE STREET	EAGLE STREET	FRANKLIN STREET	MANHATTAN AVENUE			ADDRESS	BROOKLYN		N/A	Closed	2014-04-12 17:33:18	2014-03-13 17:40:04	01 BROOKLYN	BROOKLYN	996196	207052	Unspecified	BROOKLYN	Unspecified	Unspecified	Unspecified	Unspecified	Unspecified	Unspecified	Unspecified	Unspecified	Unspecified	N												40.735
27628550	2014-03-13	2014-02-28	DOHMH	Department of Health and Mental Hygiene	Rodent	Rat Sighting	3+ Family Apt. Building	10454	743 EAST 136 STREET	EAST 136 STREET	BRUCKNER BOULEVARD	WILLOW AVENUE			ADDRESS	BRONX		N/A	Pending	2014-04-12 13:01:28	2014-03-13 13:08:30	01 BRONX	BRONX	1008353	231923	Unspecified	BRONX	Unspecified	Unspecified	Unspecified	Unspecified	Unspecified	Unspecified	Unspecified	Unspecified	Unspecified	N												40.8032
27628472	2014-03-13		DOHMH	Department of Health and Mental Hygiene	Rodent	Rat Sighting	1-2 Family Dwelling	11370	22-34 73 STREET	73 STREET	DITMARS BOULEVARD	ASTORIA BOULEVARD			ADDRESS	East Elmhurst		N/A	Assigned	2014-04-12 18:57:18	2014-03-13 19:06:03	01 QUEENS	QUEENS	1013026	218995	Unspecified	QUEENS	Unspecified	Unspecified	Unspecified	Unspecified	Unspecified	Unspecified	Unspecified	Unspecified	Unspecified	N												40.7677
27628493	2014-03-13	2014-03-07	DOHMH	Department of Health and Mental Hygiene	Rodent	Rat Sighting	3+ Family Apt. Building	10029	2130 1 AVENUE	1 AVENUE	EAST 109 STREET	EAST 110 STREET			ADDRESS	NEW YORK		N/A	Pending	2014-04-12 12:16:56	2014-03-13 12:25:11	11 MANHATTAN	MANHATTAN	1001315	227802	Unspecified	MANHATTAN	Unspecified	Unspecified	Unspecified	Unspecified	Unspecified	Unspecified	Unspecified	Unspecified	Unspecified	N												40.7919
27628195	2014-03-13		DOHMH	Department of Health and Mental Hygiene	Rodent	Rat Sighting	Other (Explain Below)	10019	744 9 AVENUE	9 AVENUE	WEST 50 STREET	WEST 51 STREET			ADDRESS	NEW YORK		N/A	Assigned	2014-04-12 13:24:58	2014-03-13 13:28:29	04 MANHATTAN	MANHATTAN	987343	217486	Unspecified	MANHATTAN	Unspecified	Unspecified	Unspecified	Unspecified	Unspecified	Unspecified	Unspecified	Unspecified	Unspecified	N												40.7636
27627155	2014-03-13		DOHMH	Department of Health and Mental Hygiene	Rodent	Rat Sighting	Other (Explain Below)	10040					WEST 190 STREET	CABRINI BOULEVARD	INTERSECTION	NEW YORK		N/A	Assigned	2014-04-12 09:17:52	2014-03-13 09:24:56	12 MANHATTAN	MANHATTAN	1001795	251640	Unspecified	MANHATTAN	Unspecified	Unspecified	Unspecified	Unspecified	Unspecified	Unspecified	Unspecified	Unspecified	Unspecified	N												40.8574
27627029	2014-03-13	2014-01-29	DOHMH	Department of Health and Mental Hygiene	Rodent	Rat Sighting	3+ Family Apt. Building	10460	940 BRONX PARK SOUTH	BRONX PARK SOUTH	DALY AVENUE	VYSE AVENUE			ADDRESS	BRONX		N/A	Pending	2014-04-12 10:38:09	2014-03-13 10:41:17	06 BRONX	BRONX	1017501	247425	Unspecified	BRONX	Unspecified	Unspecified	Unspecified	Unspecified	Unspecified	Unspecified	Unspecified	Unspecified	Unspecified	N												40.8457
27627270	2014-03-13	2014-03-07	DOHMH	Department of Health and Mental Hygiene	Rodent	Rat Sighting	3+ Family Mixed Use Building	11203	456 SCHNECTADY AVENUE	SCHNECTADY AVENUE	LEFFERTS AVENUE	EAST NEW YORK AVENUE			ADDRESS	BROOKLYN		N/A	Pending	2014-04-12 11:45:03	2014-03-13 11:50:03	09 BROOKLYN	BROOKLYN	1002424	180720	Unspecified	BROOKLYN	Unspecified	Unspecified	Unspecified	Unspecified	Unspecified	Unspecified	Unspecified	Unspecified	Unspecified	N												40.6627
27621996	2014-03-12		DOHMH	Department of Health and Mental Hygiene	Rodent	Rat Sighting	3+ Family Apt. Building	10012	245 MULBERRY STREET	MULBERRY STREET	SPRING STREET	PRINCE STREET			ADDRESS	NEW YORK		N/A	Assigned	2014-04-11 22:13:24	2014-03-12	02 MANHATTAN	MANHATTAN	985388	202656	Unspecified	MANHATTAN	Unspecified	Unspecified	Unspecified	Unspecified	Unspecified	Unspecified	Unspecified	Unspecified	Unspecified	N												40.7229
27625290	2014-03-12	2014-01-27	DOHMH	Department of Health and Mental Hygiene	Rodent	Rat Sighting	3+ Family Apt. Building	10462	2131 WALLACE AVENUE	WALLACE AVENUE	BRADY AVENUE	LYDIG AVENUE			ADDRESS	BRONX		N/A	Pending	2014-04-11 11:12:45	2014-03-12 11:16:16	11 BRONX	BRONX	1021641	250422	Unspecified	BRONX	Unspecified	Unspecified	Unspecified	Unspecified	Unspecified	Unspecified	Unspecified	Unspecified	Unspecified	N												40.8539
27624211	2014-03-12	2014-03-12	DOHMH	Department of Health and Mental Hygiene	Rodent	Rat Sighting	3+ Family Apt. Building	10027	415 WEST 128 STREET	WEST 128 STREET	ST NICHOLAS TERRACE	CONVENT AVENUE			ADDRESS	NEW YORK		N/A	Closed	2014-04-11 09:35:57	2014-03-12 09:46:47	09 MANHATTAN	MANHATTAN	997451	235542	Unspecified	MANHATTAN	Unspecified	Unspecified	Unspecified	Unspecified	Unspecified	Unspecified	Unspecified	Unspecified	Unspecified	N												40.8132
27624142	2014-03-12		DOHMH	Department of Health and Mental Hygiene	Rodent	Rat Sighting	Other (Explain Below)	11211	221 SOUTH 3 STREET	SOUTH 3 STREET	ROEBLING STREET	HAVEMEYER STREET			ADDRESS	BROOKLYN		N/A	Assigned	2014-04-11 09:38:04	2014-03-12 09:49:03	01 BROOKLYN	BROOKLYN	995708	198358	Unspecified	BROOKLYN	Unspecified	Unspecified	Unspecified	Unspecified	Unspecified	Unspecified	Unspecified	Unspecified	Unspecified	N												40.7111
27622694	2014-03-12		DOHMH	Department of Health and Mental Hygiene	Rodent	Rat Sighting	Other (Explain Below)	10002	201 HENRY STREET	HENRY STREET	JEFFERSON STREET	CLINTON STREET			ADDRESS	NEW YORK		N/A	Assigned	2014-04-11 17:26:40	2014-03-12 17:30:04	03 MANHATTAN	MANHATTAN	987708	199263	Unspecified	MANHATTAN	Unspecified	Unspecified	Unspecified	Unspecified	Unspecified	Unspecified	Unspecified	Unspecified	Unspecified	N												40.7136
27622900	2014-03-12		DOHMH	Department of Health and Mental Hygiene	Rodent	Rat Sighting	3+ Family Apt. Building	10454	288 WILLIS AVENUE	WILLIS AVENUE	EAST 139 STREET	EAST 140 STREET			ADDRESS	BRONX		N/A	Assigned	2014-04-11 20:11:51	2014-03-12 20:18:09	01 BRONX	BRONX	1005797	234424	Unspecified	BRONX	Unspecified	Unspecified	Unspecified	Unspecified	Unspecified	Unspecified	Unspecified	Unspecified	Unspecified	N												40.8101
27622972	2014-03-12		DOHMH	Department of Health and Mental Hygiene	Rodent	Rat Sighting	1-2 Family Dwelling	10307	526 CLERMONT AVENUE	CLERMONT AVENUE	YETMAN AVENUE	MANHATTAN STREET			ADDRESS	STATEN ISLAND		N/A	Assigned	2014-04-11 17:56:46	2014-03-12 18:07:11	03 STATEN ISLAND	STATEN ISLAND	917204	122360	Unspecified	STATEN ISLAND	Unspecified	Unspecified	Unspecified	Unspecified	Unspecified	Unspecified	Unspecified	Unspecified	Unspecified	N												40.5023
27622532	2014-03-12		DOHMH	Department of Health and Mental Hygiene	Rodent	Rat Sighting	1-2 Family Dwelling	11434	169-14 LINDEN BOULEVARD	LINDEN BOULEVARD	169 STREET	170 STREET			ADDRESS	Jamaica		N/A	Assigned	2014-04-11 17:08:41	2014-03-12 17:14:22	12 QUEENS	QUEENS	1045101	191142	Unspecified	QUEENS	Unspecified	Unspecified	Unspecified	Unspecified	Unspecified	Unspecified	Unspecified	Unspecified	Unspecified	N												40.6911
27623062	2014-03-12		DOHMH	Department of Health and Mental Hygiene	Rodent	Rat Sighting	Office Building	10451	334 EAST 148 STREET	EAST 148 STREET	COLLEGE AVENUE	COURTLANDT AVENUE			ADDRESS	BRONX		N/A	Assigned	2014-04-11 22:47:09	2014-03-12	01 BRONX	BRONX	1006232	236593	Unspecified	BRONX	Unspecified	Unspecified	Unspecified	Unspecified	Unspecified	Unspecified	Unspecified	Unspecified	Unspecified	N												40.816
27623324	2014-03-12		DOHMH	Department of Health and Mental Hygiene	Rodent	Rat Sighting	1-2 Family Dwelling	11221	479 EVERGREEN AVENUE	EVERGREEN AVENUE	WOODBINE STREET	MADISON STREET			ADDRESS	BROOKLYN		N/A	Assigned	2014-04-11 12:48:32	2014-03-12 12:58:25	04 BROOKLYN	BROOKLYN	1007209	191118	Unspecified	BROOKLYN	Unspecified	Unspecified	Unspecified	Unspecified	Unspecified	Unspecified	Unspecified	Unspecified	Unspecified	N												40.6912
27622106	2014-03-12	2014-01-27	DOHMH	Department of Health and Mental Hygiene	Rodent	Rat Sighting	3+ Family Apt. Building	10032	605 W 156TH ST	W 156TH ST					LATLONG	NEW YORK		N/A	Pending	2014-04-11 20:54:43	2014-03-12 20:57:32	Unspecified MANHATTAN	MANHATTAN	999157	243138	Unspecified	MANHATTAN	Unspecified	Unspecified	Unspecified	Unspecified	Unspecified	Unspecified	Unspecified	Unspecified	Unspecified	N												40.834
27622893	2014-03-12		DOHMH	Department of Health and Mental Hygiene	Rodent	Rat Sighting	3+ Family Mixed Use Building	10025	865 COLUMBUS AVENUE	COLUMBUS AVENUE	WEST 100 STREET	WEST 103 STREET			ADDRESS	NEW YORK		N/A	Assigned	2014-04-11 14:16:20	2014-03-12 14:19:35	07 MANHATTAN	MANHATTAN	994065	229622	Unspecified	MANHATTAN	Unspecified	Unspecified	Unspecified	Unspecified	Unspecified	Unspecified	Unspecified	Unspecified	Unspecified	N												40.7969
27621898	2014-03-12	2014-03-13	DOHMH	Department of Health and Mental Hygiene	Rodent	Rat Sighting	1-2 Family Dwelling	11221	1079 HANCOCK STREET	HANCOCK STREET	BUSHWICK AVENUE	EVERGREEN AVENUE			ADDRESS	BROOKLYN		N/A	Closed	2014-04-11 16:51:49	2014-03-13	04 BROOKLYN	BROOKLYN	1007978	190279	Unspecified	BROOKLYN	Unspecified	Unspecified	Unspecified	Unspecified	Unspecified	Unspecified	Unspecified	Unspecified	Unspecified	N												40.6889
27622453	2014-03-12		DOHMH	Department of Health and Mental Hygiene	Rodent	Rat Sighting	Other (Explain Below)	10314	12 SIMMONS LOOP	SIMMONS LOOP	SIMMONS LANE	BEND			ADDRESS	STATEN ISLAND		N/A	Assigned	2014-04-11 08:58:22	2014-03-12 09:04:58	02 STATEN ISLAND	STATEN ISLAND	932960	155717	Unspecified	STATEN ISLAND	Unspecified	Unspecified	Unspecified	Unspecified	Unspecified	Unspecified	Unspecified	Unspecified	Unspecified	N												40.5939
27621157	2014-03-12	2014-02-25	DOHMH	Department of Health and Mental Hygiene	Rodent	Rat Sighting	3+ Family Apt. Building	10468	117 WEST 197 STREET	WEST 197 STREET	DR M L KING JR BOULEVARD	CLAFLIN AVENUE			ADDRESS	BRONX		N/A	Pending	2014-04-11 12:28:41	2014-03-12 12:38:23	08 BRONX	BRONX	1011957	257025	Unspecified	BRONX	Unspecified	Unspecified	Unspecified	Unspecified	Unspecified	Unspecified	Unspecified	Unspecified	Unspecified	N												40.8721
27621210	2014-03-12		DOHMH	Department of Health and Mental Hygiene	Rodent	Rat Sighting	3+ Family Apt. Building	10452	1565 TOWNSEND AVENUE	TOWNSEND AVENUE	EAST 172 STREET	EAST MT EDEN AVENUE			ADDRESS	BRONX		N/A	Assigned	2014-04-11 15:11:10	2014-03-12 15:23:55	04 BRONX	BRONX	1007972	246572	Unspecified	BRONX	Unspecified	Unspecified	Unspecified	Unspecified	Unspecified	Unspecified	Unspecified	Unspecified	Unspecified	N												40.8434
27620205	2014-03-12		DOHMH	Department of Health and Mental Hygiene	Rodent	Rat Sighting	Other (Explain Below)	10128	200 EAST 87 STREET	EAST 87 STREET	3 AVENUE	2 AVENUE			ADDRESS	NEW YORK		N/A	Assigned	2014-04-11 16:57:46	2014-03-12 17:07:06	08 MANHATTAN	MANHATTAN	997222	223218	Unspecified	MANHATTAN	Unspecified	Unspecified	Unspecified	Unspecified	Unspecified	Unspecified	Unspecified	Unspecified	Unspecified	N												40.7793
27620352	2014-03-12		DOHMH	Department of Health and Mental Hygiene	Rodent	Rat Sighting	Construction Site	10007	87 CHAMBERS STREET	CHAMBERS STREET	BROADWAY	CHURCH STREET			ADDRESS	NEW YORK		N/A	Assigned	2014-04-11 10:29:55	2014-03-12 10:36:23	01 MANHATTAN	MANHATTAN	982266	199614	Unspecified	MANHATTAN	Unspecified	Unspecified	Unspecified	Unspecified	Unspecified	Unspecified	Unspecified	Unspecified	Unspecified	N												40.7146
27619596	2014-03-12		DOHMH	Department of Health and Mental Hygiene	Rodent	Rat Sighting	1-2 Family Dwelling	10310	81 BODINE STREET	BODINE STREET	RICHMOND TERRACE	DE GROOT PLACE			ADDRESS	STATEN ISLAND		N/A	Assigned	2014-04-11 13:55:27	2014-03-12 14:02:25	01 STATEN ISLAND	STATEN ISLAND	949410	171195	Unspecified	STATEN ISLAND	Unspecified	Unspecified	Unspecified	Unspecified	Unspecified	Unspecified	Unspecified	Unspecified	Unspecified	N												40.6365
27619765	2014-03-12	2014-02-25	DOHMH	Department of Health and Mental Hygiene	Rodent	Rat Sighting	1-2 Family Dwelling	11378	73-49 52 AVENUE	52 AVENUE	73 STREET	74 STREET			ADDRESS	Maspeth		N/A	Pending	2014-04-11 07:10:42	2014-03-12 07:23:15	05 QUEENS	QUEENS	1014904	206650	Unspecified	QUEENS	Unspecified	Unspecified	Unspecified	Unspecified	Unspecified	Unspecified	Unspecified	Unspecified	Unspecified	N												40.7338
27619824	2014-03-12		DOHMH	Department of Health and Mental Hygiene	Rodent	Rat Sighting	3+ Family Apt. Building	10032	540 WEST 163 STREET	WEST 163 STREET	ST NICHOLAS AVENUE	BROADWAY			ADDRESS	NEW YORK		N/A	Assigned	2014-04-11 16:25:16	2014-03-12 16:32:35	12 MANHATTAN	MANHATTAN	1000626	244311	Unspecified	MANHATTAN	Unspecified	Unspecified	Unspecified	Unspecified	Unspecified	Unspecified	Unspecified	Unspecified	Unspecified	N												40.8372
27619588	2014-03-12	2014-02-19	DOHMH	Department of Health and Mental Hygiene	Rodent	Rat Sighting	3+ Family Apt. Building	10458	2726 DECATUR AVENUE	DECATUR AVENUE	EAST 197 STREET	EAST 197 STREET			ADDRESS	BRONX		N/A	Pending	2014-04-11 05:25:03	2014-03-12 05:32:12	07 BRONX	BRONX	1015218	254628	Unspecified	BRONX	Unspecified	Unspecified	Unspecified	Unspecified	Unspecified	Unspecified	Unspecified	Unspecified	Unspecified	N												40.8655
27619501	2014-03-12		DOHMH	Department of Health and Mental Hygiene	Rodent	Rat Sighting	1-2 Family Dwelling	10467	3232 BRONX BOULEVARD	BRONX BOULEVARD	BRONX PARK EAST	ROSEWOOD STREET			ADDRESS	BRONX		N/A	Assigned	2014-04-11 17:26:27	2014-03-12 17:36:19	12 BRONX	BRONX	1020070	257063	Unspecified	BRONX	Unspecified	Unspecified	Unspecified	Unspecified	Unspecified	Unspecified	Unspecified	Unspecified	Unspecified	N												40.8722
27619356	2014-03-12		DOHMH	Department of Health and Mental Hygiene	Rodent	Rat Sighting	1-2 Family Dwelling	11422	255-55 147 DRIVE	147 DRIVE	WELLER LANE	257 STREET			ADDRESS	Rosedale		N/A	Assigned	2014-04-11 22:39:28	2014-03-12	13 QUEENS	QUEENS	1058113	178318	Unspecified	QUEENS	Unspecified	Unspecified	Unspecified	Unspecified	Unspecified	Unspecified	Unspecified	Unspecified	Unspecified	N												40.6558
27619215	2014-03-12		DOHMH	Department of Health and Mental Hygiene	Rodent	Rat Sighting	Construction Site	11385	JEFFERSON AVENUE	JEFFERSON AVENUE	WYCKOFF AVENUE	CYPRESS AVENUE			BLOCKFACE	RIDGEWOOD		N/A	Assigned	2014-04-11 21:42:26	2014-03-12 21:50:39	Unspecified QUEENS	QUEENS	1010167	193822	Unspecified	QUEENS	Unspecified	Unspecified	Unspecified	Unspecified	Unspecified	Unspecified	Unspecified	Unspecified	Unspecified	N												40.6986
27619173	2014-03-12		DOHMH	Department of Health and Mental Hygiene	Rodent	Rat Sighting	1-2 Family Dwelling	10312	389 ARDEN AVENUE	ARDEN AVENUE	HALPIN AVENUE	WOODROW ROAD			ADDRESS	STATEN ISLAND		N/A	Assigned	2014-04-11 10:44:41	2014-03-12 10:55:41	03 STATEN ISLAND	STATEN ISLAND	931968	139877	Unspecified	STATEN ISLAND	Unspecified	Unspecified	Unspecified	Unspecified	Unspecified	Unspecified	Unspecified	Unspecified	Unspecified	N												40.5505
27625035	2014-03-12	2014-03-10	DOHMH	Department of Health and Mental Hygiene	Rodent	Rat Sighting	1-2 Family Dwelling	11238	92 PUTNAM AVENUE	PUTNAM AVENUE	CLASSON AVENUE	CLAVER PLACE			ADDRESS	BROOKLYN		N/A	Pending	2014-04-11 22:03:52	2014-03-10	03 BROOKLYN	BROOKLYN	995940	188160	Unspecified	BROOKLYN	Unspecified	Unspecified	Unspecified	Unspecified	Unspecified	Unspecified	Unspecified	Unspecified	Unspecified	N												40.6831
27623582	2014-03-12		DOHMH	Department of Health and Mental Hygiene	Rodent	Rat Sighting	3+ Family Apt. Building	11226	2505 BEDFORD AVENUE	BEDFORD AVENUE	CLARENDON ROAD	AVENUE D			ADDRESS	BROOKLYN		N/A	Assigned	2014-04-11 17:43:13	2014-03-12 17:52:44	17 BROOKLYN	BROOKLYN	996893	173256	Unspecified	BROOKLYN	Unspecified	Unspecified	Unspecified	Unspecified	Unspecified	Unspecified	Unspecified	Unspecified	Unspecified	N												40.6422
27623314	2014-03-12		DOHMH	Department of Health and Mental Hygiene	Rodent	Rat Sighting	Vacant Lot	11233	101 TRUXTON STREET	TRUXTON STREET	SACKMAN STREET	CONWAY STREET			ADDRESS	BROOKLYN		N/A	Assigned	2014-04-11 22:47:56	2014-03-12	16 BROOKLYN	BROOKLYN	1010448	186545	Unspecified	BROOKLYN	Unspecified	Unspecified	Unspecified	Unspecified	Unspecified	Unspecified	Unspecified	Unspecified	Unspecified	N												40.6787
27620448	2014-03-12		DOHMH	Department of Health and Mental Hygiene	Rodent	Rat Sighting	3+ Family Mixed Use Building	11207	361 MILLER AVENUE	MILLER AVENUE	PITKIN AVENUE	BELMONT AVENUE			ADDRESS	BROOKLYN		N/A	Assigned	2014-04-11 21:59:17	2014-03-12 22:02:13	05 BROOKLYN	BROOKLYN	1014472	184126	Unspecified	BROOKLYN	Unspecified	Unspecified	Unspecified	Unspecified	Unspecified	Unspecified	Unspecified	Unspecified	Unspecified	N												40.672
27614303	2014-03-12		DOHMH	Department of Health and Mental Hygiene	Rodent	Rat Sighting	Other (Explain Below)	10468	2756 CRESTON AVENUE	CRESTON AVENUE	EAST 196 STREET	EAST 197 STREET			ADDRESS	BRONX		N/A	Assigned	2014-04-11 00:53:39	2014-03-12 01:04:01	07 BRONX	BRONX	1013790	256048	Unspecified	BRONX	Unspecified	Unspecified	Unspecified	Unspecified	Unspecified	Unspecified	Unspecified	Unspecified	Unspecified	N												40.8694
27611222	2014-03-11		DOHMH	Department of Health and Mental Hygiene	Rodent	Rat Sighting	1-2 Family Dwelling	11206	104 ELLERY STREET	ELLERY STREET	MARCY AVENUE	TOMPKINS AVENUE			ADDRESS	BROOKLYN		N/A	Assigned	2014-04-10 09:39:59	2014-03-11 09:49:06	03 BROOKLYN	BROOKLYN	998424	193730	Unspecified	BROOKLYN	Unspecified	Unspecified	Unspecified	Unspecified	Unspecified	Unspecified	Unspecified	Unspecified	Unspecified	N												40.6984
27612230	2014-03-11		DOHMH	Department of Health and Mental Hygiene	Rodent	Rat Sighting	3+ Family Mixed Use Building	10033	611 WEST 177 STREET	WEST 177 STREET	ST NICHOLAS AVENUE	WADSWORTH AVENUE			ADDRESS	NEW YORK		N/A	Assigned	2014-04-10 22:02:13	2014-03-11 22:08:35	12 MANHATTAN	MANHATTAN	1001946	247837	Unspecified	MANHATTAN	Unspecified	Unspecified	Unspecified	Unspecified	Unspecified	Unspecified	Unspecified	Unspecified	Unspecified	N												40.8469
27618377	2014-03-11		DOHMH	Department of Health and Mental Hygiene	Rodent	Rat Sighting	3+ Family Apt. Building	11206	239 MONTROSE AVENUE	MONTROSE AVENUE	BUSHWICK AVENUE	BUSHWICK PLACE			ADDRESS	BROOKLYN		N/A	Assigned	2014-04-10 15:53:02	2014-03-11 15:59:55	01 BROOKLYN	BROOKLYN	1001100	197125	Unspecified	BROOKLYN	Unspecified	Unspecified	Unspecified	Unspecified	Unspecified	Unspecified	Unspecified	Unspecified	Unspecified	N												40.7077
27618179	2014-03-11	2014-03-11	DOHMH	Department of Health and Mental Hygiene	Rodent	Rat Sighting	3+ Family Apt. Building	10028	506 EAST 84 STREET	EAST 84 STREET	YORK AVENUE	EAST END AVENUE			ADDRESS	NEW YORK		N/A	Closed	2014-04-10 12:14:25	2014-03-11 12:19:32	08 MANHATTAN	MANHATTAN	998753	221421	Unspecified	MANHATTAN	Unspecified	Unspecified	Unspecified	Unspecified	Unspecified	Unspecified	Unspecified	Unspecified	Unspecified	N												40.7744
27618366	2014-03-11		DOHMH	Department of Health and Mental Hygiene	Rodent	Rat Sighting	3+ Family Apt. Building	10466	645 EAST 228 STREET	EAST 228 STREET	CARPENTER AVENUE	LOWERRE PLACE			ADDRESS	BRONX		N/A	Assigned	2014-04-10 21:37:11	2014-03-11 21:40:25	12 BRONX	BRONX	1022593	263770	Unspecified	BRONX	Unspecified	Unspecified	Unspecified	Unspecified	Unspecified	Unspecified	Unspecified	Unspecified	Unspecified	N												40.8906
27617153	2014-03-11	2014-02-26	DOHMH	Department of Health and Mental Hygiene	Rodent	Rat Sighting	3+ Family Mixed Use Building	10032	501 WEST 169 STREET	WEST 169 STREET	AMSTERDAM AVENUE	AUDUBON AVENUE			ADDRESS	NEW YORK		N/A	Pending	2014-04-10 16:09:02	2014-03-11 16:21:29	12 MANHATTAN	MANHATTAN	1001771	245530	Unspecified	MANHATTAN	Unspecified	Unspecified	Unspecified	Unspecified	Unspecified	Unspecified	Unspecified	Unspecified	Unspecified	N												40.8406
27617312	2014-03-11		DOHMH	Department of Health and Mental Hygiene	Rodent	Rat Sighting	Other (Explain Below)	11205	104 STEUBEN STREET	STEUBEN STREET	PARK AVENUE	MYRTLE AVENUE			ADDRESS	BROOKLYN		N/A	Assigned	2014-04-10 04:57:49	2014-03-11 05:32:11	02 BROOKLYN	BROOKLYN	994432	192280	Unspecified	BROOKLYN	Unspecified	Unspecified	Unspecified	Unspecified	Unspecified	Unspecified	Unspecified	Unspecified	Unspecified	N												40.6944
27616143	2014-03-11		DOHMH	Department of Health and Mental Hygiene	Rodent	Rat Sighting	3+ Family Apt. Building	10028	235 EAST 83 STREET	EAST 83 STREET	3 AVENUE	2 AVENUE			ADDRESS	NEW YORK		N/A	Assigned	2014-04-10 16:32:29	2014-03-11 16:35:21	08 MANHATTAN	MANHATTAN	996845	222181	Unspecified	MANHATTAN	Unspecified	Unspecified	Unspecified	Unspecified	Unspecified	Unspecified	Unspecified	Unspecified	Unspecified	N												40.7765
27615370	2014-03-11		DOHMH	Department of Health and Mental Hygiene	Rodent	Rat Sighting	3+ Family Apt. Building	11215	680 UNION STREET	UNION STREET	4 AVENUE	5 AVENUE			ADDRESS	BROOKLYN		N/A	Assigned	2014-04-10 12:46:44	2014-03-11 12:54:32	06 BROOKLYN	BROOKLYN	989463	185813	Unspecified	BROOKLYN	Unspecified	Unspecified	Unspecified	Unspecified	Unspecified	Unspecified	Unspecified	Unspecified	Unspecified	N												40.6767
27616282	2014-03-11		DOHMH	Department of Health and Mental Hygiene	Rodent	Rat Sighting	1-2 Family Dwelling	11421	86-34 WOODHAVEN BOULEVARD	WOODHAVEN BOULEVARD	86 ROAD	86 DRIVE			ADDRESS	Woodhaven		N/A	Assigned	2014-04-10 16:29:42	2014-03-11 16:36:24	09 QUEENS	QUEENS	1025144	192343	Unspecified	QUEENS	Unspecified	Unspecified	Unspecified	Unspecified	Unspecified	Unspecified	Unspecified	Unspecified	Unspecified	N												40.6945
27616283	2014-03-11		DOHMH	Department of Health and Mental Hygiene	Rodent	Rat Sighting	3+ Family Mixed Use Building	10025	310 WEST 109 STREET	WEST 109 STREET	BROADWAY	RIVERSIDE DRIVE			ADDRESS	NEW YORK		N/A	Assigned	2014-04-10 21:19:11	2014-03-11 21:24:46	07 MANHATTAN	MANHATTAN	993232	232101	Unspecified	MANHATTAN	Unspecified	Unspecified	Unspecified	Unspecified	Unspecified	Unspecified	Unspecified	Unspecified	Unspecified	N												40.8037
27613298	2014-03-11		DOHMH	Department of Health and Mental Hygiene	Rodent	Rat Sighting	Other (Explain Below)	10128					SECOND AVENUE	EAST 95 STREET	INTERSECTION	NEW YORK		N/A	Assigned	2014-04-10 21:12:16	2014-03-11 21:17:28	08 MANHATTAN	MANHATTAN	998766	224757	Unspecified	MANHATTAN	Unspecified	Unspecified	Unspecified	Unspecified	Unspecified	Unspecified	Unspecified	Unspecified	Unspecified	N												40.7836
27613282	2014-03-11		DOHMH	Department of Health and Mental Hygiene	Rodent	Rat Sighting	3+ Family Mixed Use Building	11231	185 SACKETT STREET	SACKETT STREET	HICKS STREET	HENRY STREET			ADDRESS	BROOKLYN		N/A	Assigned	2014-04-10 17:28:52	2014-03-11 17:33:59	06 BROOKLYN	BROOKLYN	984184	188617	Unspecified	BROOKLYN	Unspecified	Unspecified	Unspecified	Unspecified	Unspecified	Unspecified	Unspecified	Unspecified	Unspecified	N												40.6844
27612104	2014-03-11		DOHMH	Department of Health and Mental Hygiene	Rodent	Rat Sighting	Other (Explain Below)	10128					EAST 95 STREET	2 AVENUE	INTERSECTION	NEW YORK		N/A	Assigned	2014-04-10 21:01:37	2014-03-11 21:08:09	08 MANHATTAN	MANHATTAN	998766	224757	Unspecified	MANHATTAN	Unspecified	Unspecified	Unspecified	Unspecified	Unspecified	Unspecified	Unspecified	Unspecified	Unspecified	N												40.7836
27609292	2014-03-11		DOHMH	Department of Health and Mental Hygiene	Rodent	Rat Sighting	Other (Explain Below)	10003	145 EAST 11 STREET	EAST 11 STREET	4 AVENUE	3 AVENUE			ADDRESS	NEW YORK		N/A	Assigned	2014-04-10 01:52:30	2014-03-11 02:01:32	03 MANHATTAN	MANHATTAN	987170	205851	Unspecified	MANHATTAN	Unspecified	Unspecified	Unspecified	Unspecified	Unspecified	Unspecified	Unspecified	Unspecified	Unspecified	N												40.7317
27616334	2014-03-11		DOHMH	Department of Health and Mental Hygiene	Rodent	Rat Sighting	Other (Explain Below)	10025					WEST 98 STREET	WEST END AVENUE	INTERSECTION	NEW YORK		N/A	Assigned	2014-04-10 15:37:21	2014-03-11 15:43:06	07 MANHATTAN	MANHATTAN	991932	229487	Unspecified	MANHATTAN	Unspecified	Unspecified	Unspecified	Unspecified	Unspecified	Unspecified	Unspecified	Unspecified	Unspecified	N												40.7966
27615275	2014-03-11		DOHMH	Department of Health and Mental Hygiene	Rodent	Rat Sighting	1-2 Family Dwelling	11377	50-41 64 STREET	64 STREET	50 AVENUE	51 AVENUE			ADDRESS	Woodside		N/A	Assigned	2014-04-10 14:19:01	2014-03-11 14:28:15	02 QUEENS	QUEENS	1011449	207600	Unspecified	QUEENS	Unspecified	Unspecified	Unspecified	Unspecified	Unspecified	Unspecified	Unspecified	Unspecified	Unspecified	N												40.7364
27616337	2014-03-11	2014-02-19	DOHMH	Department of Health and Mental Hygiene	Rodent	Rat Sighting	3+ Family Mixed Use Building	10025	200 WEST 94 STREET	WEST 94 STREET	AMSTERDAM AVENUE	BROADWAY			ADDRESS	NEW YORK		N/A	Pending	2014-04-10 17:54:25	2014-03-11 18:00:53	07 MANHATTAN	MANHATTAN	992137	228127	Unspecified	MANHATTAN	Unspecified	Unspecified	Unspecified	Unspecified	Unspecified	Unspecified	Unspecified	Unspecified	Unspecified	N												40.7928
27617233	2014-03-11	2014-03-07 16:22:44	DOHMH	Department of Health and Mental Hygiene	Rodent	Rat Sighting	3+ Family Apt. Building	11225	2 STODDARD PLACE	STODDARD PLACE	MONTGOMERY STREET	SULLIVAN PLACE			ADDRESS	BROOKLYN		N/A	Pending	2014-04-10 11:17:03	2014-03-11 11:23:16	09 BROOKLYN	BROOKLYN	996474	181731	Unspecified	BROOKLYN	Unspecified	Unspecified	Unspecified	Unspecified	Unspecified	Unspecified	Unspecified	Unspecified	Unspecified	N												40.6655
27616335	2014-03-11		DOHMH	Department of Health and Mental Hygiene	Rodent	Rat Sighting	3+ Family Apt. Building	11206	117 VERNON AVENUE	VERNON AVENUE	MARCY AVENUE	TOMPKINS AVENUE			ADDRESS	BROOKLYN		N/A	Assigned	2014-04-10 13:02:37	2014-03-11 13:12:13	03 BROOKLYN	BROOKLYN	998830	192428	Unspecified	BROOKLYN	Unspecified	Unspecified	Unspecified	Unspecified	Unspecified	Unspecified	Unspecified	Unspecified	Unspecified	N												40.6948
27615360	2014-03-11		DOHMH	Department of Health and Mental Hygiene	Rodent	Rat Sighting	3+ Family Apt. Building	10033	455 FORT WASHINGTON AVENUE	FORT WASHINGTON AVENUE	WEST 180 STREET	WEST 181 STREET			ADDRESS	NEW YORK		N/A	Assigned	2014-04-10 15:59:08	2014-03-11 16:06:19	12 MANHATTAN	MANHATTAN	1001267	249116	Unspecified	MANHATTAN	Unspecified	Unspecified	Unspecified	Unspecified	Unspecified	Unspecified	Unspecified	Unspecified	Unspecified	N												40.8504
27613131	2014-03-11		DOHMH	Department of Health and Mental Hygiene	Rodent	Rat Sighting	Other (Explain Below)	10033	700 WEST 180 STREET	WEST 180 STREET	BROADWAY	FT WASHINGTON AVENUE			ADDRESS	NEW YORK		N/A	Assigned	2014-04-10 16:48:53	2014-03-11 16:52:21	12 MANHATTAN	MANHATTAN	1001752	248817	Unspecified	MANHATTAN	Unspecified	Unspecified	Unspecified	Unspecified	Unspecified	Unspecified	Unspecified	Unspecified	Unspecified	N												40.8496
27616274	2014-03-11		DOHMH	Department of Health and Mental Hygiene	Rodent	Rat Sighting	3+ Family Apt. Building	11221	158 LEWIS AVENUE	LEWIS AVENUE	LAFAYETTE AVENUE	VAN BUREN STREET			ADDRESS	BROOKLYN		N/A	Assigned	2014-04-10 13:03:41	2014-03-11 13:13:15	03 BROOKLYN	BROOKLYN	1001794	191174	Unspecified	BROOKLYN	Unspecified	Unspecified	Unspecified	Unspecified	Unspecified	Unspecified	Unspecified	Unspecified	Unspecified	N												40.6914
27613294	2014-03-11		DOHMH	Department of Health and Mental Hygiene	Rodent	Rat Sighting	3+ Family Apt. Building	11216	121 JEFFERSON AVENUE	JEFFERSON AVENUE	BEDFORD AVENUE	NOSTRAND AVENUE			ADDRESS	BROOKLYN		N/A	Assigned	2014-04-10 14:36:39	2014-03-11 14:44:15	03 BROOKLYN	BROOKLYN	997454	188123	Unspecified	BROOKLYN	Unspecified	Unspecified	Unspecified	Unspecified	Unspecified	Unspecified	Unspecified	Unspecified	Unspecified	N												40.683
27613279	2014-03-11		DOHMH	Department of Health and Mental Hygiene	Rodent	Rat Sighting	1-2 Family Mixed Use Building	10025	144 WEST 95 STREET	WEST 95 STREET	COLUMBUS AVENUE	AMSTERDAM AVENUE			ADDRESS	NEW YORK		N/A	Assigned	2014-04-10 07:26:23	2014-03-11 07:29:31	07 MANHATTAN	MANHATTAN	992739	228092	Unspecified	MANHATTAN	Unspecified	Unspecified	Unspecified	Unspecified	Unspecified	Unspecified	Unspecified	Unspecified	Unspecified	N												40.7927
27613278	2014-03-11		DOHMH	Department of Health and Mental Hygiene	Rodent	Rat Sighting	1-2 Family Dwelling	11235	2555 EAST 21 STREET	EAST 21 STREET	AVENUE Y	AVENUE Z			ADDRESS	BROOKLYN		N/A	Assigned	2014-04-10 13:52:57	2014-03-11 14:00:42	15 BROOKLYN	BROOKLYN	998542	154193	Unspecified	BROOKLYN	Unspecified	Unspecified	Unspecified	Unspecified	Unspecified	Unspecified	Unspecified	Unspecified	Unspecified	N												40.5899
27611281	2014-03-11		DOHMH	Department of Health and Mental Hygiene	Rodent	Rat Sighting	3+ Family Apt. Building	10456	1055 TELLER AVENUE	TELLER AVENUE	EAST 165 STREET	EAST 166 STREET			ADDRESS	BRONX		N/A	Assigned	2014-04-10 17:47:18	2014-03-11 17:52:36	04 BRONX	BRONX	1008150	241273	Unspecified	BRONX	Unspecified	Unspecified	Unspecified	Unspecified	Unspecified	Unspecified	Unspecified	Unspecified	Unspecified	N												40.8289
27611284	2014-03-11		DOHMH	Department of Health and Mental Hygiene	Rodent	Rat Sighting	3+ Family Mixed Use Building	10026	231 WEST 116 STREET	WEST 116 STREET	7 AVENUE	8 AVENUE			ADDRESS	NEW YORK		N/A	Assigned	2014-04-10 19:13:20	2014-03-11 19:18:30	10 MANHATTAN	MANHATTAN	997090	232086	Unspecified	MANHATTAN	Unspecified	Unspecified	Unspecified	Unspecified	Unspecified	Unspecified	Unspecified	Unspecified	Unspecified	N												40.8037
27612279	2014-03-11		DOHMH	Department of Health and Mental Hygiene	Rodent	Rat Sighting	3+ Family Apt. Building	10456	1290 GRAND CONCOURSE	GRAND CONCOURSE	EAST 169 STREET	CLARKE PLACE			ADDRESS	BRONX		N/A	Assigned	2014-04-10 15:36:30	2014-03-11 15:43:07	04 BRONX	BRONX	1007563	244048	Unspecified	BRONX	Unspecified	Unspecified	Unspecified	Unspecified	Unspecified	Unspecified	Unspecified	Unspecified	Unspecified	N												40.8365
27611223	2014-03-11	2013-12-06	DOHMH	Department of Health and Mental Hygiene	Rodent	Rat Sighting	3+ Family Apt. Building	10468	2701 GRAND CONCOURSE	GRAND CONCOURSE	EAST KINGSBRIDGE ROAD	EAST 196 STREET			ADDRESS	BRONX		N/A	Pending	2014-04-10 07:01:08	2014-03-11 07:09:09	07 BRONX	BRONX	1013712	255265	Unspecified	BRONX	Unspecified	Unspecified	Unspecified	Unspecified	Unspecified	Unspecified	Unspecified	Unspecified	Unspecified	N												40.8673
27609291	2014-03-10		DOHMH	Department of Health and Mental Hygiene	Rodent	Rat Sighting	Other (Explain Below)	10011	221 WEST 20 STREET	WEST 20 STREET	7 AVENUE	8 AVENUE			ADDRESS	NEW YORK		N/A	Assigned	2014-04-09 08:22:38	2014-03-10 08:30:23	04 MANHATTAN	MANHATTAN	984850	209820	Unspecified	MANHATTAN	Unspecified	Unspecified	Unspecified	Unspecified	Unspecified	Unspecified	Unspecified	Unspecified	Unspecified	N												40.7426
27607915	2014-03-10		DOHMH	Department of Health and Mental Hygiene	Rodent	Rat Sighting	Other (Explain Below)	11206	115 VERNON AVENUE	VERNON AVENUE	MARCY AVENUE	TOMPKINS AVENUE			ADDRESS	BROOKLYN		N/A	Assigned	2014-04-09 14:47:01	2014-03-10 15:02:21	03 BROOKLYN	BROOKLYN	998815	192425	Unspecified	BROOKLYN	Unspecified	Unspecified	Unspecified	Unspecified	Unspecified	Unspecified	Unspecified	Unspecified	Unspecified	N												40.6948
27608476	2014-03-10		DOHMH	Department of Health and Mental Hygiene	Rodent	Rat Sighting	Other (Explain Below)	11378	73-43 52 AVENUE	52 AVENUE	73 STREET	74 STREET			ADDRESS	Maspeth		N/A	Assigned	2014-04-09 14:20:00	2014-03-10 14:30:38	05 QUEENS	QUEENS	1014882	206649	Unspecified	QUEENS	Unspecified	Unspecified	Unspecified	Unspecified	Unspecified	Unspecified	Unspecified	Unspecified	Unspecified	N												40.7338
27607276	2014-03-10		DOHMH	Department of Health and Mental Hygiene	Rodent	Rat Sighting	1-2 Family Dwelling	11429	104-20 223 STREET	223 STREET	104 AVENUE	105 AVENUE			ADDRESS	Queens Village		N/A	Assigned	2014-04-09 13:28:17	2014-03-10 13:40:08	13 QUEENS	QUEENS	1058584	198292	Unspecified	QUEENS	Unspecified	Unspecified	Unspecified	Unspecified	Unspecified	Unspecified	Unspecified	Unspecified	Unspecified	N												40.7106
27609817	2014-03-10	2014-03-11	DOHMH	Department of Health and Mental Hygiene	Rodent	Rat Sighting	3+ Family Apt. Building	10028	506 EAST 84 STREET	EAST 84 STREET	YORK AVENUE	EAST END AVENUE			ADDRESS	NEW YORK		N/A	Closed	2014-04-09 13:41:43	2014-03-11	08 MANHATTAN	MANHATTAN	998753	221421	Unspecified	MANHATTAN	Unspecified	Unspecified	Unspecified	Unspecified	Unspecified	Unspecified	Unspecified	Unspecified	Unspecified	N												40.7744
27610589	2014-03-10		DOHMH	Department of Health and Mental Hygiene	Rodent	Rat Sighting	Commercial Building	11357	20-24 FRANCIS LEWIS BOULEVARD	FRANCIS LEWIS BOULEVARD	20 ROAD	21 AVENUE			ADDRESS	Whitestone		N/A	Assigned	2014-04-09 09:15:43	2014-03-10 09:22:23	07 QUEENS	QUEENS	1039063	223328	Unspecified	QUEENS	Unspecified	Unspecified	Unspecified	Unspecified	Unspecified	Unspecified	Unspecified	Unspecified	Unspecified	N												40.7795
27609121	2014-03-10		DOHMH	Department of Health and Mental Hygiene	Rodent	Rat Sighting	Other (Explain Below)	11103					41 STREET	NEWTOWN ROAD	INTERSECTION	Astoria		N/A	Assigned	2014-04-09 15:31:37	2014-03-10 15:44:01	01 QUEENS	QUEENS	1007753	217029	Unspecified	QUEENS	Unspecified	Unspecified	Unspecified	Unspecified	Unspecified	Unspecified	Unspecified	Unspecified	Unspecified	N												40.7623
27607246	2014-03-10		DOHMH	Department of Health and Mental Hygiene	Rodent	Rat Sighting	Commercial Building	11433	92-31 UNION HALL STREET	UNION HALL STREET	JAMAICA AVENUE	ARCHER AVENUE			ADDRESS	Jamaica		N/A	Assigned	2014-04-09 18:31:19	2014-03-10 18:48:00	12 QUEENS	QUEENS	1040356	195753	Unspecified	QUEENS	Unspecified	Unspecified	Unspecified	Unspecified	Unspecified	Unspecified	Unspecified	Unspecified	Unspecified	N												40.7038
27606578	2014-03-10		DOHMH	Department of Health and Mental Hygiene	Rodent	Rat Sighting	3+ Family Mixed Use Building	10033	55 OVERLOOK TERRACE	OVERLOOK TERRACE	WEST 186 STREET	WEST 187 STREET			ADDRESS	NEW YORK		N/A	Assigned	2014-04-09 09:53:14	2014-03-10 10:04:59	12 MANHATTAN	MANHATTAN	1001872	250511	Unspecified	MANHATTAN	Unspecified	Unspecified	Unspecified	Unspecified	Unspecified	Unspecified	Unspecified	Unspecified	Unspecified	N												40.8543
27606559	2014-03-10		DOHMH	Department of Health and Mental Hygiene	Rodent	Rat Sighting	3+ Family Mixed Use Building	10452	30 EAST CLARKE PLACE	EAST CLARKE PLACE	JEROME AVENUE	WALTON AVENUE			ADDRESS	BRONX		N/A	Assigned	2014-04-09 15:18:49	2014-03-10 15:29:28	04 BRONX	BRONX	1006820	244647	Unspecified	BRONX	Unspecified	Unspecified	Unspecified	Unspecified	Unspecified	Unspecified	Unspecified	Unspecified	Unspecified	N												40.8381
27610601	2014-03-10		DOHMH	Department of Health and Mental Hygiene	Rodent	Rat Sighting	Other (Explain Below)	10032	624 WEST 156TH STREET	WEST 156TH STREET					LATLONG	NEW YORK		N/A	Assigned	2014-04-09 18:52:28	2014-03-10 18:56:24	Unspecified MANHATTAN	MANHATTAN	998923	243084	Unspecified	MANHATTAN	Unspecified	Unspecified	Unspecified	Unspecified	Unspecified	Unspecified	Unspecified	Unspecified	Unspecified	N												40.8339
27609815	2014-03-10	2014-03-05	DOHMH	Department of Health and Mental Hygiene	Rodent	Rat Sighting	3+ Family Apt. Building	11691	711 SEAGIRT AVENUE	SEAGIRT AVENUE	BEACH 6 STREET	BEACH 8 STREET			ADDRESS	Far Rockaway		N/A	Pending	2014-04-09 11:54:41	2014-03-10 12:15:02	14 QUEENS	QUEENS	1055848	156519	Unspecified	QUEENS	Unspecified	Unspecified	Unspecified	Unspecified	Unspecified	Unspecified	Unspecified	Unspecified	Unspecified	N												40.596
27609991	2014-03-10		DOHMH	Department of Health and Mental Hygiene	Rodent	Rat Sighting	3+ Family Apt. Building	10033	534 WEST 178 STREET	WEST 178 STREET	AMSTERDAM AVENUE	AUDUBON AVENUE			ADDRESS	NEW YORK		N/A	Assigned	2014-04-09 16:55:00	2014-03-10 17:11:24	12 MANHATTAN	MANHATTAN	1002685	247717	Unspecified	MANHATTAN	Unspecified	Unspecified	Unspecified	Unspecified	Unspecified	Unspecified	Unspecified	Unspecified	Unspecified	N												40.8466
27610648	2014-03-10		DOHMH	Department of Health and Mental Hygiene	Rodent	Rat Sighting	3+ Family Apt. Building	11106	35-43 CRESCENT STREET	CRESCENT STREET					LATLONG	ASTORIA		N/A	Assigned	2014-04-09 18:48:00	2014-03-10 18:52:10	Unspecified QUEENS	QUEENS	1002915	215641	Unspecified	QUEENS	Unspecified	Unspecified	Unspecified	Unspecified	Unspecified	Unspecified	Unspecified	Unspecified	Unspecified	N												40.7585
27607241	2014-03-10	2014-02-25	DOHMH	Department of Health and Mental Hygiene	Rodent	Rat Sighting	3+ Family Apt. Building	10305	20 FATHER CAPODANNO BOULEVARD	FATHER CAPODANNO BOULEVARD	LILY POND AVENUE	ROBIN ROAD			ADDRESS	STATEN ISLAND		N/A	Pending	2014-04-09 14:21:27	2014-03-10 14:28:31	02 STATEN ISLAND	STATEN ISLAND	966973	156405	Unspecified	STATEN ISLAND	Unspecified	Unspecified	Unspecified	Unspecified	Unspecified	Unspecified	Unspecified	Unspecified	Unspecified	N												40.596
27609212	2014-03-10		DOHMH	Department of Health and Mental Hygiene	Rodent	Rat Sighting	Vacant Lot	10465	ROBINSON AVENUE	ROBINSON AVENUE	HARDING AVENUE	MILES AVENUE			BLOCKFACE	BRONX		N/A	Assigned	2014-04-09 09:53:48	2014-03-13 08:19:58	Unspecified BRONX	BRONX	1032381	236072	Unspecified	BRONX	Unspecified	Unspecified	Unspecified	Unspecified	Unspecified	Unspecified	Unspecified	Unspecified	Unspecified	N												40.8145
27607182	2014-03-10		DOHMH	Department of Health and Mental Hygiene	Rodent	Rat Sighting	1-2 Family Dwelling	11378	52 AVENUE	52 AVENUE	73 STREET	74 STREET			BLOCKFACE	MASPETH		N/A	Assigned	2014-04-09 15:18:25	2014-03-10 15:25:08	Unspecified QUEENS	QUEENS	1014908	206647	Unspecified	QUEENS	Unspecified	Unspecified	Unspecified	Unspecified	Unspecified	Unspecified	Unspecified	Unspecified	Unspecified	N												40.7338
27606502	2014-03-10		DOHMH	Department of Health and Mental Hygiene	Rodent	Rat Sighting	3+ Family Apt. Building	11355	132-06 AVERY AVENUE	AVERY AVENUE	COLLEGE POINT BOULEVARD	SAULL STREET			ADDRESS	Flushing		N/A	Assigned	2014-04-09 12:39:20	2014-03-10 12:51:54	07 QUEENS	QUEENS	1030776	213451	Unspecified	QUEENS	Unspecified	Unspecified	Unspecified	Unspecified	Unspecified	Unspecified	Unspecified	Unspecified	Unspecified	N												40.7524
27609287	2014-03-10		DOHMH	Department of Health and Mental Hygiene	Rodent	Rat Sighting	3+ Family Apt. Building	11106	35-31 CRESCENT STREET	CRESCENT STREET					LATLONG	ASTORIA		N/A	Assigned	2014-04-09 18:51:07	2014-03-10 18:56:23	Unspecified QUEENS	QUEENS	1002989	215742	Unspecified	QUEENS	Unspecified	Unspecified	Unspecified	Unspecified	Unspecified	Unspecified	Unspecified	Unspecified	Unspecified	N												40.7588
27609943	2014-03-10		DOHMH	Department of Health and Mental Hygiene	Rodent	Rat Sighting	1-2 Family Dwelling	11106	35-53 CRESCENT STREET	CRESCENT STREET					LATLONG	ASTORIA		N/A	Assigned	2014-04-09 18:55:19	2014-03-10 18:58:31	Unspecified QUEENS	QUEENS	1002815	215608	Unspecified	QUEENS	Unspecified	Unspecified	Unspecified	Unspecified	Unspecified	Unspecified	Unspecified	Unspecified	Unspecified	N												40.7585
27610441	2014-03-10		DOHMH	Department of Health and Mental Hygiene	Rodent	Rat Sighting	3+ Family Apt. Building	10032	66 FT WASHINGTON AVENUE	FT WASHINGTON AVENUE	WEST 161 STREET	WEST 162 STREET			ADDRESS	NEW YORK		N/A	Assigned	2014-04-09 11:13:02	2014-03-10 11:25:14	12 MANHATTAN	MANHATTAN	999710	244397	Unspecified	MANHATTAN	Unspecified	Unspecified	Unspecified	Unspecified	Unspecified	Unspecified	Unspecified	Unspecified	Unspecified	N												40.8375
27609957	2014-03-10		DOHMH	Department of Health and Mental Hygiene	Rodent	Rat Sighting	1-2 Family Dwelling	11106	35-24 28TH STREET	28TH STREET					LATLONG	ASTORIA		N/A	Assigned	2014-04-09 19:06:57	2014-03-10 19:09:56	Unspecified QUEENS	QUEENS	1003152	215719	Unspecified	QUEENS	Unspecified	Unspecified	Unspecified	Unspecified	Unspecified	Unspecified	Unspecified	Unspecified	Unspecified	N												40.7588
27609944	2014-03-10		DOHMH	Department of Health and Mental Hygiene	Rodent	Rat Sighting	3+ Family Apt. Building	11106	35-41 CRESCENT STREET	CRESCENT STREET					LATLONG	ASTORIA		N/A	Assigned	2014-04-09 19:08:39	2014-03-10 19:12:04	Unspecified QUEENS	QUEENS	1002931	215661	Unspecified	QUEENS	Unspecified	Unspecified	Unspecified	Unspecified	Unspecified	Unspecified	Unspecified	Unspecified	Unspecified	N												40.7586
27609945	2014-03-10		DOHMH	Department of Health and Mental Hygiene	Rodent	Rat Sighting	3+ Family Apt. Building	11236	1015 EAST 108 STREET	EAST 108 STREET	AVENUE J	FLATLANDS 1 STREET			ADDRESS	BROOKLYN		N/A	Assigned	2014-04-09 11:16:18	2014-03-10 11:27:28	18 BROOKLYN	BROOKLYN	1014707	174959	Unspecified	BROOKLYN	Unspecified	Unspecified	Unspecified	Unspecified	Unspecified	Unspecified	Unspecified	Unspecified	Unspecified	N												40.6468
27605832	2014-03-10		DOHMH	Department of Health and Mental Hygiene	Rodent	Rat Sighting	Other (Explain Below)	11216	GREENE AVENUE	GREENE AVENUE	FRANKLIN AVENUE	BEDFORD AVENUE			BLOCKFACE	BROOKLYN		N/A	Assigned	2014-04-09 18:56:17	2014-03-10 19:03:43	Unspecified BROOKLYN	BROOKLYN	996478	189882	Unspecified	BROOKLYN	Unspecified	Unspecified	Unspecified	Unspecified	Unspecified	Unspecified	Unspecified	Unspecified	Unspecified	N												40.6879
27607755	2014-03-10		DOHMH	Department of Health and Mental Hygiene	Rodent	Rat Sighting	Other (Explain Below)	11106	35-53 CRESCENT STREET	CRESCENT STREET					LATLONG	ASTORIA		N/A	Assigned	2014-04-09 18:56:46	2014-03-10 18:59:34	Unspecified QUEENS	QUEENS	1002815	215608	Unspecified	QUEENS	Unspecified	Unspecified	Unspecified	Unspecified	Unspecified	Unspecified	Unspecified	Unspecified	Unspecified	N												40.7585
27606549	2014-03-10		DOHMH	Department of Health and Mental Hygiene	Rodent	Rat Sighting	1-2 Family Dwelling	11378	52 AVENUE	52 AVENUE	73 STREET	74 STREET			BLOCKFACE	MASPETH		N/A	Assigned	2014-04-09 15:09:34	2014-03-10 15:19:40	Unspecified QUEENS	QUEENS	1014908	206647	Unspecified	QUEENS	Unspecified	Unspecified	Unspecified	Unspecified	Unspecified	Unspecified	Unspecified	Unspecified	Unspecified	N												40.7338
27605849	2014-03-10		DOHMH	Department of Health and Mental Hygiene	Rodent	Rat Sighting	3+ Family Apt. Building	10030	169 EDGECOMBE AVENUE	EDGECOMBE AVENUE	WEST 142 STREET	WEST 145 STREET			ADDRESS	NEW YORK		N/A	Assigned	2014-04-09 13:26:22	2014-03-10 13:31:36	09 MANHATTAN	MANHATTAN	999600	238836	Unspecified	MANHATTAN	Unspecified	Unspecified	Unspecified	Unspecified	Unspecified	Unspecified	Unspecified	Unspecified	Unspecified	N												40.8222
27605814	2014-03-10		DOHMH	Department of Health and Mental Hygiene	Rodent	Rat Sighting	3+ Family Apt. Building	11106	35-37 CRESCENT STREET	CRESCENT STREET					LATLONG	ASTORIA		N/A	Assigned	2014-04-09 18:50:15	2014-03-10 18:53:13	Unspecified QUEENS	QUEENS	1002946	215693	Unspecified	QUEENS	Unspecified	Unspecified	Unspecified	Unspecified	Unspecified	Unspecified	Unspecified	Unspecified	Unspecified	N												40.7587
27604738	2014-03-10		DOHMH	Department of Health and Mental Hygiene	Rodent	Rat Sighting	3+ Family Apt. Building	10011	221 WEST 20 STREET	WEST 20 STREET	7 AVENUE	8 AVENUE			ADDRESS	NEW YORK		N/A	Assigned	2014-04-08 23:54:52	2014-03-10	04 MANHATTAN	MANHATTAN	984850	209820	Unspecified	MANHATTAN	Unspecified	Unspecified	Unspecified	Unspecified	Unspecified	Unspecified	Unspecified	Unspecified	Unspecified	N												40.7426
27605829	2014-03-10		DOHMH	Department of Health and Mental Hygiene	Rodent	Rat Sighting	3+ Family Apt. Building	11216	126 HERKIMER STREET	HERKIMER STREET	NOSTRAND AVENUE	NEW YORK AVENUE			ADDRESS	BROOKLYN		N/A	Assigned	2014-04-09 17:44:21	2014-03-10 17:52:12	03 BROOKLYN	BROOKLYN	998427	186873	Unspecified	BROOKLYN	Unspecified	Unspecified	Unspecified	Unspecified	Unspecified	Unspecified	Unspecified	Unspecified	Unspecified	N												40.6796
27605850	2014-03-10		DOHMH	Department of Health and Mental Hygiene	Rodent	Rat Sighting	Other (Explain Below)	10459	1312 SOUTHERN BOULEVARD	SOUTHERN BOULEVARD	LOUIS NINE BOULEVARD	JENNINGS STREET			ADDRESS	BRONX		N/A	Assigned	2014-04-09 11:22:46	2014-03-10 11:33:13	03 BRONX	BRONX	1014260	242034	Unspecified	BRONX	Unspecified	Unspecified	Unspecified	Unspecified	Unspecified	Unspecified	Unspecified	Unspecified	Unspecified	N												40.831
27601867	2014-03-10		DOHMH	Department of Health and Mental Hygiene	Rodent	Rat Sighting	3+ Family Apt. Building	10027	408 WEST 129 STREET	WEST 129 STREET	ST NICHOLAS TERRACE	CONVENT AVENUE			ADDRESS	NEW YORK		N/A	Assigned	2014-04-09 01:28:24	2014-03-10 01:36:03	09 MANHATTAN	MANHATTAN	997579	235762	Unspecified	MANHATTAN	Unspecified	Unspecified	Unspecified	Unspecified	Unspecified	Unspecified	Unspecified	Unspecified	Unspecified	N												40.8138
27610588	2014-03-10		DOHMH	Department of Health and Mental Hygiene	Rodent	Rat Sighting	1-2 Family Mixed Use Building	11230	1419 AVENUE J	AVENUE J	EAST 14 STREET	EAST 15 STREET			ADDRESS	BROOKLYN		N/A	Assigned	2014-04-09 17:26:50	2014-03-10 17:32:26	14 BROOKLYN	BROOKLYN	994781	167025	Unspecified	BROOKLYN	Unspecified	Unspecified	Unspecified	Unspecified	Unspecified	Unspecified	Unspecified	Unspecified	Unspecified	N												40.6251
27605815	2014-03-10	2014-03-11	DOHMH	Department of Health and Mental Hygiene	Rodent	Rat Sighting	3+ Family Apt. Building	11206	179 JEFFERSON STREET	JEFFERSON STREET	CENTRAL AVENUE	WILSON AVENUE			ADDRESS	BROOKLYN		N/A	Closed	2014-04-09 10:34:34	2014-03-11	04 BROOKLYN	BROOKLYN	1003873	194787	Unspecified	BROOKLYN	Unspecified	Unspecified	Unspecified	Unspecified	Unspecified	Unspecified	Unspecified	Unspecified	Unspecified	N												40.7013
27609211	2014-03-10		DOHMH	Department of Health and Mental Hygiene	Rodent	Rat Sighting	3+ Family Apt. Building	11106	42-35 CRESCENT STREET	CRESCENT STREET					LATLONG	ASTORIA		N/A	Assigned	2014-04-09 18:51:34	2014-03-10 18:56:25	Unspecified QUEENS	QUEENS	1002962	215831	Unspecified	QUEENS	Unspecified	Unspecified	Unspecified	Unspecified	Unspecified	Unspecified	Unspecified	Unspecified	Unspecified	N												40.7591
27609120	2014-03-10	2014-03-05	DOHMH	Department of Health and Mental Hygiene	Rodent	Rat Sighting	3+ Family Apt. Building	10472	1215 ELDER AVENUE	ELDER AVENUE	WESTCHESTER AVENUE	EAST 172 STREET			ADDRESS	BRONX		N/A	Pending	2014-04-09 15:37:14	2014-03-10 15:48:26	09 BRONX	BRONX	1017644	241407	Unspecified	BRONX	Unspecified	Unspecified	Unspecified	Unspecified	Unspecified	Unspecified	Unspecified	Unspecified	Unspecified	N												40.8292
27609210	2014-03-10		DOHMH	Department of Health and Mental Hygiene	Rodent	Rat Sighting	1-2 Family Dwelling	11106	35-53 CRESCENT STREET	CRESCENT STREET					LATLONG	ASTORIA		N/A	Assigned	2014-04-09 18:44:43	2014-03-10 18:49:03	Unspecified QUEENS	QUEENS	1002815	215608	Unspecified	QUEENS	Unspecified	Unspecified	Unspecified	Unspecified	Unspecified	Unspecified	Unspecified	Unspecified	Unspecified	N												40.7585
27608660	2014-03-10		DOHMH	Department of Health and Mental Hygiene	Rodent	Rat Sighting	3+ Family Apt. Building	11238	90 DOWNING STREET	DOWNING STREET	GATES AVENUE	PUTNAM AVENUE			ADDRESS	BROOKLYN		N/A	Assigned	2014-04-09 06:09:04	2014-03-10 06:13:56	02 BROOKLYN	BROOKLYN	995112	188239	Unspecified	BROOKLYN	Unspecified	Unspecified	Unspecified	Unspecified	Unspecified	Unspecified	Unspecified	Unspecified	Unspecified	N												40.6833
27609321	2014-03-10	2014-03-04	DOHMH	Department of Health and Mental Hygiene	Rodent	Rat Sighting	Commercial Building	11226	1069 ROGERS AVENUE	ROGERS AVENUE	CORTELYOU ROAD	CLARENDON ROAD			ADDRESS	BROOKLYN		N/A	Pending	2014-04-09 18:52:06	2014-03-10 18:59:33	17 BROOKLYN	BROOKLYN	997645	173872	Unspecified	BROOKLYN	Unspecified	Unspecified	Unspecified	Unspecified	Unspecified	Unspecified	Unspecified	Unspecified	Unspecified	N												40.6439
27608595	2014-03-10		DOHMH	Department of Health and Mental Hygiene	Rodent	Rat Sighting	1-2 Family Dwelling	11106	35-43 CRESCENT STREET	CRESCENT STREET					LATLONG	ASTORIA		N/A	Assigned	2014-04-09 18:46:36	2014-03-10 18:51:08	Unspecified QUEENS	QUEENS	1002915	215641	Unspecified	QUEENS	Unspecified	Unspecified	Unspecified	Unspecified	Unspecified	Unspecified	Unspecified	Unspecified	Unspecified	N												40.7585
27607880	2014-03-10		DOHMH	Department of Health and Mental Hygiene	Rodent	Rat Sighting	3+ Family Apt. Building	10025	19 WEST 106TH STREET	WEST 106TH STREET					LATLONG	NEW YORK		N/A	Assigned	2014-04-09 12:15:27	2014-03-10 12:18:22	Unspecified MANHATTAN	MANHATTAN	995087	230269	Unspecified	MANHATTAN	Unspecified	Unspecified	Unspecified	Unspecified	Unspecified	Unspecified	Unspecified	Unspecified	Unspecified	N												40.7987
27607757	2014-03-10	2014-03-12	DOHMH	Department of Health and Mental Hygiene	Rodent	Rat Sighting	3+ Family Apt. Building	11221	1210 GREENE AVENUE	GREENE AVENUE	EVERGREEN AVENUE	CENTRAL AVENUE			ADDRESS	BROOKLYN		N/A	Closed	2014-04-09 09:06:02	2014-03-12	04 BROOKLYN	BROOKLYN	1005841	192629	Unspecified	BROOKLYN	Unspecified	Unspecified	Unspecified	Unspecified	Unspecified	Unspecified	Unspecified	Unspecified	Unspecified	N												40.6954
27607756	2014-03-10		DOHMH	Department of Health and Mental Hygiene	Rodent	Rat Sighting	3+ Family Apt. Building	10451	596 COURTLANDT AVENUE	COURTLANDT AVENUE	EAST 150 STREET	EAST 151 STREET			ADDRESS	BRONX		N/A	Assigned	2014-04-09 11:16:14	2014-03-10 11:29:48	01 BRONX	BRONX	1006664	237186	Unspecified	BRONX	Unspecified	Unspecified	Unspecified	Unspecified	Unspecified	Unspecified	Unspecified	Unspecified	Unspecified	N												40.8177
27603744	2014-03-09		DOHMH	Department of Health and Mental Hygiene	Rodent	Rat Sighting	3+ Family Apt. Building	10025	204 WEST 108 STREET	WEST 108 STREET	AMSTERDAM AVENUE	BROADWAY			ADDRESS	NEW YORK		N/A	Assigned	2014-04-08 13:10:21	2014-03-09 13:18:50	07 MANHATTAN	MANHATTAN	993870	231447	Unspecified	MANHATTAN	Unspecified	Unspecified	Unspecified	Unspecified	Unspecified	Unspecified	Unspecified	Unspecified	Unspecified	N												40.8019
27603831	2014-03-09		DOHMH	Department of Health and Mental Hygiene	Rodent	Rat Sighting	Other (Explain Below)	11356	120-09 12 AVENUE	12 AVENUE	120 STREET	121 STREET			ADDRESS	College Point		N/A	Assigned	2014-04-08 12:35:59	2014-03-09 12:42:35	07 QUEENS	QUEENS	1026430	226285	Unspecified	QUEENS	Unspecified	Unspecified	Unspecified	Unspecified	Unspecified	Unspecified	Unspecified	Unspecified	Unspecified	N												40.7877
27603391	2014-03-09		DOHMH	Department of Health and Mental Hygiene	Rodent	Rat Sighting	1-2 Family Dwelling	11233	1592 ST MARKS AVENUE	ST MARKS AVENUE	SARATOGA AVENUE	THOMAS S BOYLAND STREET			ADDRESS	BROOKLYN		N/A	Assigned	2014-04-08 15:08:08	2014-03-11 09:28:03	16 BROOKLYN	BROOKLYN	1007942	184576	Unspecified	BROOKLYN	Unspecified	Unspecified	Unspecified	Unspecified	Unspecified	Unspecified	Unspecified	Unspecified	Unspecified	N												40.6733
27602867	2014-03-09	2014-03-11	DOHMH	Department of Health and Mental Hygiene	Rodent	Rat Sighting	3+ Family Apt. Building	11206	175 JEFFERSON STREET	JEFFERSON STREET					LATLONG	BROOKLYN		N/A	Closed	2014-04-08 19:09:33	2014-03-11	Unspecified BROOKLYN	BROOKLYN	1003803	194820	Unspecified	BROOKLYN	Unspecified	Unspecified	Unspecified	Unspecified	Unspecified	Unspecified	Unspecified	Unspecified	Unspecified	N												40.7014
27604266	2014-03-09		DOHMH	Department of Health and Mental Hygiene	Rodent	Rat Sighting	1-2 Family Dwelling	10023	120 WEST 74 STREET	WEST 74 STREET	COLUMBUS AVENUE	AMSTERDAM AVENUE			ADDRESS	NEW YORK		N/A	Assigned	2014-04-08 21:43:13	2014-03-09 21:49:38	07 MANHATTAN	MANHATTAN	990158	223115	Unspecified	MANHATTAN	Unspecified	Unspecified	Unspecified	Unspecified	Unspecified	Unspecified	Unspecified	Unspecified	Unspecified	N												40.7791
27601854	2014-03-09		DOHMH	Department of Health and Mental Hygiene	Rodent	Rat Sighting	3+ Family Apt. Building	11210	2913 FOSTER AVENUE	FOSTER AVENUE	EAST 29 STREET	NOSTRAND AVENUE			ADDRESS	BROOKLYN		N/A	Assigned	2014-04-08 09:52:34	2014-03-09 10:05:26	17 BROOKLYN	BROOKLYN	998403	171929	Unspecified	BROOKLYN	Unspecified	Unspecified	Unspecified	Unspecified	Unspecified	Unspecified	Unspecified	Unspecified	Unspecified	N												40.6386
27603759	2014-03-09		DOHMH	Department of Health and Mental Hygiene	Rodent	Rat Sighting	3+ Family Mixed Use Building	10026	239 WEST 116 STREET	WEST 116 STREET	7 AVENUE	8 AVENUE			ADDRESS	NEW YORK		N/A	Assigned	2014-04-08 04:13:56	2014-03-09 04:17:00	10 MANHATTAN	MANHATTAN	997047	232111	Unspecified	MANHATTAN	Unspecified	Unspecified	Unspecified	Unspecified	Unspecified	Unspecified	Unspecified	Unspecified	Unspecified	N												40.8038
27603291	2014-03-09		DOHMH	Department of Health and Mental Hygiene	Rodent	Rat Sighting	Other (Explain Below)	10025					BROADWAY	WEST 110 STREET	INTERSECTION	NEW YORK		N/A	Assigned	2014-04-08 13:29:12	2014-03-09 13:35:21	07 MANHATTAN	MANHATTAN	993469	232259	Unspecified	MANHATTAN	Unspecified	Unspecified	Unspecified	Unspecified	Unspecified	Unspecified	Unspecified	Unspecified	Unspecified	N												40.8042
27603303	2014-03-09		DOHMH	Department of Health and Mental Hygiene	Rodent	Rat Sighting	3+ Family Apt. Building	10030	169 EDGECOMBE AVENUE	EDGECOMBE AVENUE	WEST 142 STREET	WEST 145 STREET			ADDRESS	NEW YORK		N/A	Assigned	2014-04-08 09:32:24	2014-03-09 09:38:45	09 MANHATTAN	MANHATTAN	999600	238836	Unspecified	MANHATTAN	Unspecified	Unspecified	Unspecified	Unspecified	Unspecified	Unspecified	Unspecified	Unspecified	Unspecified	N												40.8222
27602909	2014-03-09		DOHMH	Department of Health and Mental Hygiene	Rodent	Rat Sighting	Other (Explain Below)	10025					BROADWAY	WEST 108 STREET	INTERSECTION	NEW YORK		N/A	Assigned	2014-04-08 13:04:09	2014-03-09 13:12:35	07 MANHATTAN	MANHATTAN	993227	231807	Unspecified	MANHATTAN	Unspecified	Unspecified	Unspecified	Unspecified	Unspecified	Unspecified	Unspecified	Unspecified	Unspecified	N												40.8029
27604739	2014-03-09	2014-03-11	DOHMH	Department of Health and Mental Hygiene	Rodent	Rat Sighting	Other (Explain Below)	11221	160 CENTRAL AVENUE	CENTRAL AVENUE	WILLOUGHBY AVENUE	SUYDAM STREET			ADDRESS	BROOKLYN		N/A	Closed	2014-04-08 15:24:24	2014-03-11	04 BROOKLYN	BROOKLYN	1004393	194068	Unspecified	BROOKLYN	Unspecified	Unspecified	Unspecified	Unspecified	Unspecified	Unspecified	Unspecified	Unspecified	Unspecified	N												40.6993
27604832	2014-03-09	2014-03-11	DOHMH	Department of Health and Mental Hygiene	Rodent	Rat Sighting	3+ Family Apt. Building	11378	52 AVENUE	52 AVENUE	73 STREET	74 STREET			BLOCKFACE	MASPETH		N/A	Closed	2014-04-08 09:25:36	2014-03-11	Unspecified QUEENS	QUEENS	1014908	206647	Unspecified	QUEENS	Unspecified	Unspecified	Unspecified	Unspecified	Unspecified	Unspecified	Unspecified	Unspecified	Unspecified	N												40.7338
27604771	2014-03-09		DOHMH	Department of Health and Mental Hygiene	Rodent	Rat Sighting	1-2 Family Dwelling	11385	59-20 68 ROAD	68 ROAD	FOREST AVENUE	DEAD END			ADDRESS	Ridgewood		N/A	Assigned	2014-04-08 18:01:04	2014-03-12 10:20:47	05 QUEENS	QUEENS	1011714	195465	Unspecified	QUEENS	Unspecified	Unspecified	Unspecified	Unspecified	Unspecified	Unspecified	Unspecified	Unspecified	Unspecified	N												40.7031
27604221	2014-03-09		DOHMH	Department of Health and Mental Hygiene	Rodent	Rat Sighting	3+ Family Apt. Building	11235	225 NEPTUNE AVENUE	NEPTUNE AVENUE	BRIGHTON 8 STREET	BRIGHTON 7 STREET			ADDRESS	BROOKLYN		N/A	Assigned	2014-04-08 14:47:51	2014-03-09 14:51:36	13 BROOKLYN	BROOKLYN	994888	151169	Unspecified	BROOKLYN	Unspecified	Unspecified	Unspecified	Unspecified	Unspecified	Unspecified	Unspecified	Unspecified	Unspecified	N												40.5816
27601841	2014-03-09		DOHMH	Department of Health and Mental Hygiene	Rodent	Rat Sighting	1-2 Family Dwelling	10306	1141 MASON AVENUE	MASON AVENUE	HAMDEN AVENUE	BEDFORD AVENUE			ADDRESS	STATEN ISLAND		N/A	Assigned	2014-04-08 12:08:14	2014-03-09 12:21:07	02 STATEN ISLAND	STATEN ISLAND	957448	149173	Unspecified	STATEN ISLAND	Unspecified	Unspecified	Unspecified	Unspecified	Unspecified	Unspecified	Unspecified	Unspecified	Unspecified	N												40.5761
27601842	2014-03-09		DOHMH	Department of Health and Mental Hygiene	Rodent	Rat Sighting	3+ Family Apt. Building	10025	200 WEST 108 STREET	WEST 108 STREET	AMSTERDAM AVENUE	BROADWAY			ADDRESS	NEW YORK		N/A	Assigned	2014-04-08 13:16:53	2014-03-09 13:25:05	07 MANHATTAN	MANHATTAN	993892	231435	Unspecified	MANHATTAN	Unspecified	Unspecified	Unspecified	Unspecified	Unspecified	Unspecified	Unspecified	Unspecified	Unspecified	N												40.8019
27602868	2014-03-09	2014-01-27	DOHMH	Department of Health and Mental Hygiene	Rodent	Rat Sighting	3+ Family Mixed Use Building	10032	605 WEST 156 STREET	WEST 156 STREET	BROADWAY	RIVERSIDE DRIVE			ADDRESS	NEW YORK		N/A	Pending	2014-04-08 21:52:47	2014-03-09 21:57:04	12 MANHATTAN	MANHATTAN	999240	243003	Unspecified	MANHATTAN	Unspecified	Unspecified	Unspecified	Unspecified	Unspecified	Unspecified	Unspecified	Unspecified	Unspecified	N												40.8336
27605308	2014-03-09		DOHMH	Department of Health and Mental Hygiene	Rodent	Rat Sighting	Other (Explain Below)	10025					AMSTERDAM AVENUE	WEST 107 STREET	INTERSECTION	NEW YORK		N/A	Assigned	2014-04-08 12:56:11	2014-03-09 13:04:15	07 MANHATTAN	MANHATTAN	993880	231145	Unspecified	MANHATTAN	Unspecified	Unspecified	Unspecified	Unspecified	Unspecified	Unspecified	Unspecified	Unspecified	Unspecified	N												40.8011
27604310	2014-03-09		DOHMH	Department of Health and Mental Hygiene	Rodent	Rat Sighting	Other (Explain Below)	10031	HENRY HUDSON PKWY N	HENRY HUDSON PKWY N					LATLONG	NEW YORK		N/A	Assigned	2014-04-08 21:53:28	2014-03-09 21:56:01	Unspecified MANHATTAN	MANHATTAN	998268	243760	Unspecified	MANHATTAN	Unspecified	Unspecified	Unspecified	Unspecified	Unspecified	Unspecified	Unspecified	Unspecified	Unspecified	N												40.8357
27603841	2014-03-09		DOHMH	Department of Health and Mental Hygiene	Rodent	Rat Sighting	3+ Family Apt. Building	11238	597 PARK PLACE	PARK PLACE	CLASSON AVENUE	NYCTA SUBWAY			ADDRESS	BROOKLYN		N/A	Assigned	2014-04-08 19:27:59	2014-03-09 19:34:29	08 BROOKLYN	BROOKLYN	995811	185024	Unspecified	BROOKLYN	Unspecified	Unspecified	Unspecified	Unspecified	Unspecified	Unspecified	Unspecified	Unspecified	Unspecified	N												40.6745
27603751	2014-03-09		DOHMH	Department of Health and Mental Hygiene	Rodent	Rat Sighting	Construction Site	10025					BROADWAY	WEST 109 STREET	INTERSECTION	NEW YORK		N/A	Assigned	2014-04-08 13:23:25	2014-03-09 13:30:12	07 MANHATTAN	MANHATTAN	993347	232040	Unspecified	MANHATTAN	Unspecified	Unspecified	Unspecified	Unspecified	Unspecified	Unspecified	Unspecified	Unspecified	Unspecified	N												40.8036
27602308	2014-03-09	2014-03-11	DOHMH	Department of Health and Mental Hygiene	Rodent	Rat Sighting	1-2 Family Dwelling	10465	733 CALHOUN AVENUE	CALHOUN AVENUE	RANDALL AVENUE	PHILIP AVENUE			ADDRESS	BRONX		N/A	Closed	2014-04-08 11:17:42	2014-03-11	10 BRONX	BRONX	1032832	240198	Unspecified	BRONX	Unspecified	Unspecified	Unspecified	Unspecified	Unspecified	Unspecified	Unspecified	Unspecified	Unspecified	N												40.8258
27599831	2014-03-08		DOHMH	Department of Health and Mental Hygiene	Rodent	Rat Sighting	1-2 Family Dwelling	11218	1449 36 STREET	36 STREET	14 AVENUE	15 AVENUE			ADDRESS	BROOKLYN		N/A	Assigned	2014-04-07 20:13:54	2014-03-08 20:22:23	12 BROOKLYN	BROOKLYN	989454	172565	Unspecified	BROOKLYN	Unspecified	Unspecified	Unspecified	Unspecified	Unspecified	Unspecified	Unspecified	Unspecified	Unspecified	N												40.6403
27599921	2014-03-08		DOHMH	Department of Health and Mental Hygiene	Rodent	Rat Sighting	Commercial Building	11422	253-01 ROCKAWAY BOULEVARD	ROCKAWAY BOULEVARD	MEYER AVENUE	3 STREET			ADDRESS	Rosedale		N/A	Assigned	2014-04-07 22:17:42	2014-03-08 22:27:32	13 QUEENS	QUEENS	1056341	171112	Unspecified	QUEENS	Unspecified	Unspecified	Unspecified	Unspecified	Unspecified	Unspecified	Unspecified	Unspecified	Unspecified	N												40.636
27597901	2014-03-08	2014-01-27	DOHMH	Department of Health and Mental Hygiene	Rodent	Rat Sighting	3+ Family Apt. Building	10473	820 THERIOT AVENUE	THERIOT AVENUE	LAFAYETTE AVENUE	STORY AVENUE			ADDRESS	BRONX		N/A	Pending	2014-04-07 21:15:39	2014-03-08 21:24:43	09 BRONX	BRONX	1022397	238840	Unspecified	BRONX	Unspecified	Unspecified	Unspecified	Unspecified	Unspecified	Unspecified	Unspecified	Unspecified	Unspecified	N												40.8222
27601538	2014-03-08		DOHMH	Department of Health and Mental Hygiene	Rodent	Rat Sighting	Commercial Building	10027	697 WEST 133RD STREET	WEST 133RD STREET					LATLONG	NEW YORK		N/A	Assigned	2014-04-07 03:57:07	2014-03-08 04:00:32	Unspecified MANHATTAN	MANHATTAN	995589	238147	Unspecified	MANHATTAN	Unspecified	Unspecified	Unspecified	Unspecified	Unspecified	Unspecified	Unspecified	Unspecified	Unspecified	N												40.8203
27600881	2014-03-08	2014-02-26	DOHMH	Department of Health and Mental Hygiene	Rodent	Rat Sighting	3+ Family Apt. Building	10457	2000 ANTHONY AVE	ANTHONY AVE					LATLONG	BRONX		N/A	Pending	2014-04-07 08:36:48	2014-03-08 08:40:06	Unspecified BRONX	BRONX	1011188	249502	Unspecified	BRONX	Unspecified	Unspecified	Unspecified	Unspecified	Unspecified	Unspecified	Unspecified	Unspecified	Unspecified	N												40.8515
27596839	2014-03-08		DOHMH	Department of Health and Mental Hygiene	Rodent	Rat Sighting	1-2 Family Dwelling	10306	1147 MASON AVENUE	MASON AVENUE	HAMDEN AVENUE	BEDFORD AVENUE			ADDRESS	STATEN ISLAND		N/A	Assigned	2014-04-07 13:26:50	2014-03-08 13:33:53	02 STATEN ISLAND	STATEN ISLAND	957443	149166	Unspecified	STATEN ISLAND	Unspecified	Unspecified	Unspecified	Unspecified	Unspecified	Unspecified	Unspecified	Unspecified	Unspecified	N												40.5761
27595625	2014-03-08		DOHMH	Department of Health and Mental Hygiene	Rodent	Rat Sighting	3+ Family Apt. Building	10458	4575 PARK AVENUE	PARK AVENUE	EAST 184 STREET	EAST 187 STREET			ADDRESS	BRONX		N/A	Assigned	2014-04-07 13:22:12	2014-03-08 13:31:48	06 BRONX	BRONX	1013561	251510	Unspecified	BRONX	Unspecified	Unspecified	Unspecified	Unspecified	Unspecified	Unspecified	Unspecified	Unspecified	Unspecified	N												40.857
27595355	2014-03-08		DOHMH	Department of Health and Mental Hygiene	Rodent	Rat Sighting	1-2 Family Dwelling	11368	34-27 107 STREET	107 STREET	34 AVENUE	37 AVENUE			ADDRESS	Corona		N/A	Assigned	2014-04-07 14:49:15	2014-03-08 14:57:48	03 QUEENS	QUEENS	1022632	214523	Unspecified	QUEENS	Unspecified	Unspecified	Unspecified	Unspecified	Unspecified	Unspecified	Unspecified	Unspecified	Unspecified	N												40.7554
27593986	2014-03-08		DOHMH	Department of Health and Mental Hygiene	Rodent	Rat Sighting	1-2 Family Dwelling	11374	66-23 AUSTIN STREET	AUSTIN STREET					LATLONG	REGO PARK		N/A	Assigned	2014-04-07 14:31:42	2014-03-08 14:34:54	Unspecified QUEENS	QUEENS	1023919	203398	Unspecified	QUEENS	Unspecified	Unspecified	Unspecified	Unspecified	Unspecified	Unspecified	Unspecified	Unspecified	Unspecified	N												40.7249
27601671	2014-03-08		DOHMH	Department of Health and Mental Hygiene	Rodent	Rat Sighting	Other (Explain Below)	11215					4 AVENUE	UNION STREET	INTERSECTION	BROOKLYN		N/A	Assigned	2014-04-07 09:26:16	2014-03-08 09:32:44	06 BROOKLYN	BROOKLYN	988952	186074	Unspecified	BROOKLYN	Unspecified	Unspecified	Unspecified	Unspecified	Unspecified	Unspecified	Unspecified	Unspecified	Unspecified	N												40.6774
27601257	2014-03-08		DOHMH	Department of Health and Mental Hygiene	Rodent	Rat Sighting	3+ Family Apt. Building	10011	219 WEST 24 STREET	WEST 24 STREET	7 AVENUE	8 AVENUE			ADDRESS	NEW YORK		N/A	Assigned	2014-04-07 06:12:21	2014-03-08 06:23:35	04 MANHATTAN	MANHATTAN	985374	210737	Unspecified	MANHATTAN	Unspecified	Unspecified	Unspecified	Unspecified	Unspecified	Unspecified	Unspecified	Unspecified	Unspecified	N												40.7451
27600777	2014-03-08		DOHMH	Department of Health and Mental Hygiene	Rodent	Rat Sighting	3+ Family Apt. Building	10459	1210 WESTCHESTER AVENUE	WESTCHESTER AVENUE	FAILE STREET	BRYANT AVENUE			ADDRESS	BRONX		N/A	Assigned	2014-04-07 18:41:57	2014-03-08 18:52:23	02 BRONX	BRONX	1014875	240222	Unspecified	BRONX	Unspecified	Unspecified	Unspecified	Unspecified	Unspecified	Unspecified	Unspecified	Unspecified	Unspecified	N												40.826
27600821	2014-03-08		DOHMH	Department of Health and Mental Hygiene	Rodent	Rat Sighting	1-2 Family Dwelling	10468	2742 CRESTON AVENUE	CRESTON AVENUE	EAST 196 STREET	EAST 197 STREET			ADDRESS	BRONX		N/A	Assigned	2014-04-07 16:07:58	2014-03-08 16:16:39	07 BRONX	BRONX	1013717	255942	Unspecified	BRONX	Unspecified	Unspecified	Unspecified	Unspecified	Unspecified	Unspecified	Unspecified	Unspecified	Unspecified	N												40.8691
27599445	2014-03-08		DOHMH	Department of Health and Mental Hygiene	Rodent	Rat Sighting	1-2 Family Dwelling	11368	34-37 107 STREET	107 STREET	34 AVENUE	37 AVENUE			ADDRESS	Corona		N/A	Assigned	2014-04-07 17:17:29	2014-03-08 17:28:01	03 QUEENS	QUEENS	1022640	214465	Unspecified	QUEENS	Unspecified	Unspecified	Unspecified	Unspecified	Unspecified	Unspecified	Unspecified	Unspecified	Unspecified	N												40.7553
27599419	2014-03-08		DOHMH	Department of Health and Mental Hygiene	Rodent	Rat Sighting	Other (Explain Below)	11209	245 74 STREET	74 STREET	RIDGE BOULEVARD	3 AVENUE			ADDRESS	BROOKLYN		N/A	Assigned	2014-04-07 17:05:23	2014-03-08 17:14:30	10 BROOKLYN	BROOKLYN	976217	169716	Unspecified	BROOKLYN	Unspecified	Unspecified	Unspecified	Unspecified	Unspecified	Unspecified	Unspecified	Unspecified	Unspecified	N												40.6325
27598962	2014-03-08		DOHMH	Department of Health and Mental Hygiene	Rodent	Rat Sighting	1-2 Family Dwelling	11420	131-14 SUTTER AVENUE	SUTTER AVENUE	131 STREET	132 STREET			ADDRESS	South Ozone Park		N/A	Assigned	2014-04-07 12:16:45	2014-03-08 12:21:57	10 QUEENS	QUEENS	1037737	184241	Unspecified	QUEENS	Unspecified	Unspecified	Unspecified	Unspecified	Unspecified	Unspecified	Unspecified	Unspecified	Unspecified	N												40.6722
27597568	2014-03-08		DOHMH	Department of Health and Mental Hygiene	Rodent	Rat Sighting	3+ Family Apt. Building	10025	144 WEST 95 STREET	WEST 95 STREET	COLUMBUS AVENUE	AMSTERDAM AVENUE			ADDRESS	NEW YORK		N/A	Assigned	2014-04-07 09:55:54	2014-03-08 10:06:44	07 MANHATTAN	MANHATTAN	992739	228092	Unspecified	MANHATTAN	Unspecified	Unspecified	Unspecified	Unspecified	Unspecified	Unspecified	Unspecified	Unspecified	Unspecified	N												40.7927
27596699	2014-03-08		DOHMH	Department of Health and Mental Hygiene	Rodent	Rat Sighting	3+ Family Apt. Building	10457	550 EAST 178 STREET	EAST 178 STREET	MONTEREY AVENUE	LA FONTAINE AVENUE			ADDRESS	BRONX		N/A	Assigned	2014-04-07 15:10:42	2014-03-08 15:17:30	06 BRONX	BRONX	1013408	248066	Unspecified	BRONX	Unspecified	Unspecified	Unspecified	Unspecified	Unspecified	Unspecified	Unspecified	Unspecified	Unspecified	N												40.8475
27594466	2014-03-08		DOHMH	Department of Health and Mental Hygiene	Rodent	Rat Sighting	Other (Explain Below)	11412	115-60 204 STREET	204 STREET	115 AVENUE	116 AVENUE			ADDRESS	Saint Albans		N/A	Assigned	2014-04-07 14:32:04	2014-03-08 14:39:06	12 QUEENS	QUEENS	1053663	193582	Unspecified	QUEENS	Unspecified	Unspecified	Unspecified	Unspecified	Unspecified	Unspecified	Unspecified	Unspecified	Unspecified	N												40.6977
27593503	2014-03-08		DOHMH	Department of Health and Mental Hygiene	Rodent	Rat Sighting	3+ Family Mixed Use Building	10457	265 EAST 176 STREET	EAST 176 STREET	CLAY AVENUE	ANTHONY AVENUE			ADDRESS	BRONX		N/A	Assigned	2014-04-07 06:11:27	2014-03-08 06:21:25	05 BRONX	BRONX	1010707	248016	Unspecified	BRONX	Unspecified	Unspecified	Unspecified	Unspecified	Unspecified	Unspecified	Unspecified	Unspecified	Unspecified	N												40.8474
27592694	2014-03-08		DOHMH	Department of Health and Mental Hygiene	Rodent	Rat Sighting	3+ Family Apt. Building	10460	627 MEADE STREET	MEADE STREET	GARFIELD STREET	UNIONPORT ROAD			ADDRESS	BRONX		N/A	Assigned	2014-04-07 13:46:33	2014-03-08 13:56:36	11 BRONX	BRONX	1021178	246260	Unspecified	BRONX	Unspecified	Unspecified	Unspecified	Unspecified	Unspecified	Unspecified	Unspecified	Unspecified	Unspecified	N												40.8425
27591871	2014-03-08		DOHMH	Department of Health and Mental Hygiene	Rodent	Rat Sighting	1-2 Family Dwelling	11373	3436 90TH STREET	90TH STREET					LATLONG	ELMHURST		N/A	Assigned	2014-04-07 09:15:50	2014-03-08 09:19:21	Unspecified QUEENS	QUEENS	1018995	209193	Unspecified	QUEENS	Unspecified	Unspecified	Unspecified	Unspecified	Unspecified	Unspecified	Unspecified	Unspecified	Unspecified	N												40.7408
27601462	2014-03-07		DOHMH	Department of Health and Mental Hygiene	Rodent	Rat Sighting	Other (Explain Below)	10002	50 CANAL ST	CANAL ST					LATLONG	NEW YORK		N/A	Assigned	2014-04-06 21:22:45	2014-03-07 21:25:22	Unspecified MANHATTAN	MANHATTAN	986521	199655	Unspecified	MANHATTAN	Unspecified	Unspecified	Unspecified	Unspecified	Unspecified	Unspecified	Unspecified	Unspecified	Unspecified	N												40.7147
27594723	2014-03-07		DOHMH	Department of Health and Mental Hygiene	Rodent	Rat Sighting	Other (Explain Below)	10024	136 WEST 87 STREET	WEST 87 STREET	COLUMBUS AVENUE	AMSTERDAM AVENUE			ADDRESS	NEW YORK		N/A	Assigned	2014-04-06 14:41:37	2014-03-07 14:49:04	07 MANHATTAN	MANHATTAN	991770	226238	Unspecified	MANHATTAN	Unspecified	Unspecified	Unspecified	Unspecified	Unspecified	Unspecified	Unspecified	Unspecified	Unspecified	N												40.7876
27596111	2014-03-07		DOHMH	Department of Health and Mental Hygiene	Rodent	Rat Sighting	3+ Family Apt. Building	10457	253 EAST 181 STREET	EAST 181 STREET	RYER AVENUE	VALENTINE AVENUE			ADDRESS	BRONX		N/A	Assigned	2014-04-06 08:33:34	2014-03-07 08:41:02	05 BRONX	BRONX	1011903	250519	Unspecified	BRONX	Unspecified	Unspecified	Unspecified	Unspecified	Unspecified	Unspecified	Unspecified	Unspecified	Unspecified	N												40.8542
27596671	2014-03-07		DOHMH	Department of Health and Mental Hygiene	Rodent	Rat Sighting	Commercial Building	11417	103-02 ROCKAWAY BOULEVARD	ROCKAWAY BOULEVARD	103 STREET	103 STREET			ADDRESS	Ozone Park		N/A	Assigned	2014-04-06 13:08:07	2014-03-07 13:17:21	10 QUEENS	QUEENS	1029544	186894	Unspecified	QUEENS	Unspecified	Unspecified	Unspecified	Unspecified	Unspecified	Unspecified	Unspecified	Unspecified	Unspecified	N												40.6795
27596594	2014-03-07		DOHMH	Department of Health and Mental Hygiene	Rodent	Rat Sighting	Commercial Building	11103	4818 BROADWAY	BROADWAY					LATLONG	ASTORIA		N/A	Assigned	2014-04-06 14:28:20	2014-03-07 14:34:16	Unspecified QUEENS	QUEENS	1008543	214533	Unspecified	QUEENS	Unspecified	Unspecified	Unspecified	Unspecified	Unspecified	Unspecified	Unspecified	Unspecified	Unspecified	N												40.7555
27596690	2014-03-07		DOHMH	Department of Health and Mental Hygiene	Rodent	Rat Sighting	3+ Family Mixed Use Building	10453	100 WEST 174 STREET	WEST 174 STREET	MACOMBS ROAD	NELSON AVENUE			ADDRESS	BRONX		N/A	Assigned	2014-04-06 16:51:09	2014-03-07 16:59:20	05 BRONX	BRONX	1007008	247895	Unspecified	BRONX	Unspecified	Unspecified	Unspecified	Unspecified	Unspecified	Unspecified	Unspecified	Unspecified	Unspecified	N												40.8471
27598591	2014-03-07		DOHMH	Department of Health and Mental Hygiene	Rodent	Rat Sighting	Construction Site	11215	688 UNION STREET	UNION STREET	4 AVENUE	5 AVENUE			ADDRESS	BROOKLYN		N/A	Assigned	2014-04-06 13:26:34	2014-03-07 13:34:19	06 BROOKLYN	BROOKLYN	989520	185784	Unspecified	BROOKLYN	Unspecified	Unspecified	Unspecified	Unspecified	Unspecified	Unspecified	Unspecified	Unspecified	Unspecified	N												40.6766
27597950	2014-03-07	2014-03-04	DOHMH	Department of Health and Mental Hygiene	Rodent	Rat Sighting	Other (Explain Below)	11226	1069 ROGERS AVENUE	ROGERS AVENUE	CORTELYOU ROAD	CLARENDON ROAD			ADDRESS	BROOKLYN		N/A	Pending	2014-04-06 10:58:16	2014-03-07 11:05:45	17 BROOKLYN	BROOKLYN	997645	173872	Unspecified	BROOKLYN	Unspecified	Unspecified	Unspecified	Unspecified	Unspecified	Unspecified	Unspecified	Unspecified	Unspecified	N												40.6439
27597540	2014-03-07		DOHMH	Department of Health and Mental Hygiene	Rodent	Rat Sighting	3+ Family Apt. Building	10002	35 MONTGOMERY STREET	MONTGOMERY STREET					LATLONG	NEW YORK		N/A	Assigned	2014-04-06 21:45:09	2014-03-07 21:48:12	Unspecified MANHATTAN	MANHATTAN	988579	198929	Unspecified	MANHATTAN	Unspecified	Unspecified	Unspecified	Unspecified	Unspecified	Unspecified	Unspecified	Unspecified	Unspecified	N												40.7127
27598669	2014-03-07		DOHMH	Department of Health and Mental Hygiene	Rodent	Rat Sighting	1-2 Family Dwelling	10305	104 DUER AVENUE	DUER AVENUE	DEAD END	MC CLEAN AVENUE			ADDRESS	STATEN ISLAND		N/A	Assigned	2014-04-06 14:13:05	2014-03-07 14:22:44	02 STATEN ISLAND	STATEN ISLAND	966706	157785	Unspecified	STATEN ISLAND	Unspecified	Unspecified	Unspecified	Unspecified	Unspecified	Unspecified	Unspecified	Unspecified	Unspecified	N												40.5997
27599779	2014-03-07		DOHMH	Department of Health and Mental Hygiene	Rodent	Rat Sighting	3+ Family Apt. Building	10467	3617 WILLETT AVENUE	WILLETT AVENUE	EAST 213 STREET	EAST 216 STREET			ADDRESS	BRONX		N/A	Assigned	2014-04-06 15:08:42	2014-03-07 15:16:28	12 BRONX	BRONX	1021264	259976	Unspecified	BRONX	Unspecified	Unspecified	Unspecified	Unspecified	Unspecified	Unspecified	Unspecified	Unspecified	Unspecified	N												40.8802
27599917	2014-03-07	2014-02-19	DOHMH	Department of Health and Mental Hygiene	Rodent	Rat Sighting	1-2 Family Dwelling	11106	34-32 12 STREET	12 STREET	34 AVENUE	35 AVENUE			ADDRESS	Astoria		N/A	Pending	2014-04-06 14:09:46	2014-03-07 14:17:22	01 QUEENS	QUEENS	1001546	217387	Unspecified	QUEENS	Unspecified	Unspecified	Unspecified	Unspecified	Unspecified	Unspecified	Unspecified	Unspecified	Unspecified	N												40.7633
27599931	2014-03-07		DOHMH	Department of Health and Mental Hygiene	Rodent	Rat Sighting	3+ Family Apt. Building	11205	108 STEUBEN STREET	STEUBEN STREET	PARK AVENUE	MYRTLE AVENUE			ADDRESS	BROOKLYN		N/A	Assigned	2014-04-06 14:18:16	2014-03-07 14:38:27	02 BROOKLYN	BROOKLYN	994438	192244	Unspecified	BROOKLYN	Unspecified	Unspecified	Unspecified	Unspecified	Unspecified	Unspecified	Unspecified	Unspecified	Unspecified	N												40.6943
27600013	2014-03-07		DOHMH	Department of Health and Mental Hygiene	Rodent	Rat Sighting	Other (Explain Below)	10024	136 WEST 87 STREET	WEST 87 STREET	COLUMBUS AVENUE	AMSTERDAM AVENUE			ADDRESS	NEW YORK		N/A	Assigned	2014-04-06 15:52:06	2014-03-07 15:58:45	07 MANHATTAN	MANHATTAN	991770	226238	Unspecified	MANHATTAN	Unspecified	Unspecified	Unspecified	Unspecified	Unspecified	Unspecified	Unspecified	Unspecified	Unspecified	N												40.7876
27601617	2014-03-07		DOHMH	Department of Health and Mental Hygiene	Rodent	Rat Sighting	3+ Family Apt. Building	10468	2305 GRAND AVENUE	GRAND AVENUE					LATLONG	BRONX		N/A	Assigned	2014-04-06 06:02:44	2014-03-07 06:06:23	Unspecified BRONX	BRONX	1010437	252662	Unspecified	BRONX	Unspecified	Unspecified	Unspecified	Unspecified	Unspecified	Unspecified	Unspecified	Unspecified	Unspecified	N												40.8601
27595567	2014-03-07	2014-02-21	DOHMH	Department of Health and Mental Hygiene	Rodent	Rat Sighting	3+ Family Mixed Use Building	10030	111 WEST 141 STREET	WEST 141 STREET	LENOX AVENUE	7 AVENUE			ADDRESS	NEW YORK		N/A	Pending	2014-04-06 09:04:44	2014-03-07 09:16:15	10 MANHATTAN	MANHATTAN	1001284	237326	Unspecified	MANHATTAN	Unspecified	Unspecified	Unspecified	Unspecified	Unspecified	Unspecified	Unspecified	Unspecified	Unspecified	N												40.8181
27591152	2014-03-07		DOHMH	Department of Health and Mental Hygiene	Rodent	Rat Sighting	3+ Family Apt. Building	10033	522 WEST 174 STREET	WEST 174 STREET	AMSTERDAM AVENUE	AUDUBON AVENUE			ADDRESS	NEW YORK		N/A	Assigned	2014-04-06 17:28:46	2014-03-07 17:37:26	12 MANHATTAN	MANHATTAN	1002245	246735	Unspecified	MANHATTAN	Unspecified	Unspecified	Unspecified	Unspecified	Unspecified	Unspecified	Unspecified	Unspecified	Unspecified	N												40.8439
27591750	2014-03-07		DOHMH	Department of Health and Mental Hygiene	Rodent	Rat Sighting	1-2 Family Dwelling	11207	1666 BROADWAY	BROADWAY	SCHAEFER STREET	DECATUR STREET			ADDRESS	BROOKLYN		N/A	Assigned	2014-04-06 15:38:16	2014-03-07 15:43:22	16 BROOKLYN	BROOKLYN	1008399	188596	Unspecified	BROOKLYN	Unspecified	Unspecified	Unspecified	Unspecified	Unspecified	Unspecified	Unspecified	Unspecified	Unspecified	N												40.6843
27592083	2014-03-07		DOHMH	Department of Health and Mental Hygiene	Rodent	Rat Sighting	3+ Family Apt. Building	10039	300 WEST 147 STREET	WEST 147 STREET	8 AVENUE	BRADHURST AVENUE			ADDRESS	NEW YORK		N/A	Assigned	2014-04-06 04:57:01	2014-03-07 05:03:08	10 MANHATTAN	MANHATTAN	1000545	239557	Unspecified	MANHATTAN	Unspecified	Unspecified	Unspecified	Unspecified	Unspecified	Unspecified	Unspecified	Unspecified	Unspecified	N												40.8242
27592751	2014-03-07		DOHMH	Department of Health and Mental Hygiene	Rodent	Rat Sighting	Commercial Building	10457	GRAND CONCOURSE	GRAND CONCOURSE					LATLONG	BRONX		N/A	Assigned	2014-04-06 17:28:23	2014-03-07 17:31:59	Unspecified BRONX	BRONX	1009515	247779	Unspecified	BRONX	Unspecified	Unspecified	Unspecified	Unspecified	Unspecified	Unspecified	Unspecified	Unspecified	Unspecified	N												40.8467
27593790	2014-03-07		DOHMH	Department of Health and Mental Hygiene	Rodent	Rat Sighting	Other (Explain Below)	11208	487 PINE STREET	PINE STREET	BELMONT AVENUE	SUTTER AVENUE			ADDRESS	BROOKLYN		N/A	Assigned	2014-04-06 10:45:02	2014-03-07 10:55:03	05 BROOKLYN	BROOKLYN	1020173	184707	Unspecified	BROOKLYN	Unspecified	Unspecified	Unspecified	Unspecified	Unspecified	Unspecified	Unspecified	Unspecified	Unspecified	N												40.6736
27590012	2014-03-06 23:45:37		DOHMH	Department of Health and Mental Hygiene	Rodent	Rat Sighting	3+ Family Mixed Use Building	10128	179 EAST 93 STREET	EAST 93 STREET	LEXINGTON AVENUE	3 AVENUE			ADDRESS	NEW YORK		N/A	Pending	2014-04-05 23:45:37	2014-03-06 23:54:40	08 MANHATTAN	MANHATTAN	997707	224750	Unspecified	MANHATTAN	Unspecified	Unspecified	Unspecified	Unspecified	Unspecified	Unspecified	Unspecified	Unspecified	Unspecified	N												40.7836
27584014	2014-03-06 21:40:19		DOHMH	Department of Health and Mental Hygiene	Rodent	Rat Sighting	Other (Explain Below)	10303	2222 FOREST AVENUE	FOREST AVENUE	SAMUEL PLACE	GRANDVIEW AVENUE			ADDRESS	STATEN ISLAND		N/A	Pending	2014-04-05 21:40:19	2014-03-06 21:43:51	01 STATEN ISLAND	STATEN ISLAND	938906	167704	Unspecified	STATEN ISLAND	Unspecified	Unspecified	Unspecified	Unspecified	Unspecified	Unspecified	Unspecified	Unspecified	Unspecified	N												40.6269
27587068	2014-03-06 21:00:48		DOHMH	Department of Health and Mental Hygiene	Rodent	Rat Sighting	3+ Family Apt. Building	10458	2475 HUGHES AVENUE	HUGHES AVENUE	EAST 188 STREET	EAST 189 STREET			ADDRESS	BRONX		N/A	Pending	2014-04-05 21:00:48	2014-03-06 21:14:41	06 BRONX	BRONX	1015898	251428	Unspecified	BRONX	Unspecified	Unspecified	Unspecified	Unspecified	Unspecified	Unspecified	Unspecified	Unspecified	Unspecified	N												40.8567
27583070	2014-03-06 21:00:39		DOHMH	Department of Health and Mental Hygiene	Rodent	Rat Sighting	3+ Family Apt. Building	10458	2475 HUGHES AVENUE	HUGHES AVENUE	EAST 188 STREET	EAST 189 STREET			ADDRESS	BRONX		N/A	Pending	2014-04-05 21:00:39	2014-03-06 21:07:25	06 BRONX	BRONX	1015898	251428	Unspecified	BRONX	Unspecified	Unspecified	Unspecified	Unspecified	Unspecified	Unspecified	Unspecified	Unspecified	Unspecified	N												40.8567
27587086	2014-03-06 20:04:35		DOHMH	Department of Health and Mental Hygiene	Rodent	Rat Sighting	3+ Family Mixed Use Building	10003	21 EAST 3 STREET	EAST 3 STREET	BOWERY	2 AVENUE			ADDRESS	NEW YORK		N/A	Pending	2014-04-05 20:04:35	2014-03-06 20:15:41	03 MANHATTAN	MANHATTAN	986834	203753	Unspecified	MANHATTAN	Unspecified	Unspecified	Unspecified	Unspecified	Unspecified	Unspecified	Unspecified	Unspecified	Unspecified	N												40.7259
27587949	2014-03-06 19:57:58		DOHMH	Department of Health and Mental Hygiene	Rodent	Rat Sighting	3+ Family Apt. Building	11225	1036 PRESIDENT STREET	PRESIDENT STREET	FRANKLIN AVENUE	BEDFORD AVENUE			ADDRESS	BROOKLYN		N/A	Pending	2014-04-05 19:57:58	2014-03-06 20:07:19	09 BROOKLYN	BROOKLYN	996124	182872	Unspecified	BROOKLYN	Unspecified	Unspecified	Unspecified	Unspecified	Unspecified	Unspecified	Unspecified	Unspecified	Unspecified	N												40.6686
27587067	2014-03-06 19:12:34		DOHMH	Department of Health and Mental Hygiene	Rodent	Rat Sighting	Other (Explain Below)	10025	206 WEST 100TH STREET	WEST 100TH STREET					LATLONG	NEW YORK		N/A	Pending	2014-04-05 19:12:34	2014-03-06 19:15:55	07 MANHATTAN	MANHATTAN	992794	229538	Unspecified	MANHATTAN	Unspecified	Unspecified	Unspecified	Unspecified	Unspecified	Unspecified	Unspecified	Unspecified	Unspecified	N												40.7967
27590005	2014-03-06 18:51:47		DOHMH	Department of Health and Mental Hygiene	Rodent	Rat Sighting	3+ Family Apt. Building	10303	2886 RICHMOND TERRACE	RICHMOND TERRACE					LATLONG	STATEN ISLAND		N/A	Pending	2014-04-05 18:51:47	2014-03-06 18:55:09	01 STATEN ISLAND	STATEN ISLAND	940798	171232	Unspecified	STATEN ISLAND	Unspecified	Unspecified	Unspecified	Unspecified	Unspecified	Unspecified	Unspecified	Unspecified	Unspecified	N												40.6366
27587087	2014-03-06 18:50:28		DOHMH	Department of Health and Mental Hygiene	Rodent	Rat Sighting	Commercial Building	11101	31-10 QUEENS BOULEVARD	QUEENS BOULEVARD	SKILLMAN AVENUE	VAN DAM STREET			ADDRESS	LONG ISLAND CITY		N/A	Pending	2014-04-05 18:50:28	2014-03-06 18:57:15	02 QUEENS	QUEENS	1002480	211010	Unspecified	QUEENS	Unspecified	Unspecified	Unspecified	Unspecified	Unspecified	Unspecified	Unspecified	Unspecified	Unspecified	N												40.7458
27589067	2014-03-06 18:43:45		DOHMH	Department of Health and Mental Hygiene	Rodent	Rat Sighting	Other (Explain Below)	11101					THOMSON AVENUE	31 STREET	INTERSECTION	LONG ISLAND CITY		N/A	Pending	2014-04-05 18:43:45	2014-03-06 18:51:58	02 QUEENS	QUEENS	1002146	210693	Unspecified	QUEENS	Unspecified	Unspecified	Unspecified	Unspecified	Unspecified	Unspecified	Unspecified	Unspecified	Unspecified	N												40.745
27587075	2014-03-06 18:39:07		DOHMH	Department of Health and Mental Hygiene	Rodent	Rat Sighting	3+ Family Mixed Use Building	10033	455 FORT WASHINGTON AVENUE	FORT WASHINGTON AVENUE	WEST 180 STREET	WEST 181 STREET			ADDRESS	NEW YORK		N/A	Pending	2014-04-05 18:39:07	2014-03-06 18:45:47	12 MANHATTAN	MANHATTAN	1001267	249116	Unspecified	MANHATTAN	Unspecified	Unspecified	Unspecified	Unspecified	Unspecified	Unspecified	Unspecified	Unspecified	Unspecified	N												40.8504
27586002	2014-03-06 17:14:40		DOHMH	Department of Health and Mental Hygiene	Rodent	Rat Sighting	Vacant Building	10003	6-18 2ND AVENUE	2ND AVENUE					LATLONG	NEW YORK		N/A	Pending	2014-04-05 17:14:40	2014-03-06 17:17:22	03 MANHATTAN	MANHATTAN	986792	203124	Unspecified	MANHATTAN	Unspecified	Unspecified	Unspecified	Unspecified	Unspecified	Unspecified	Unspecified	Unspecified	Unspecified	N												40.7242
27584015	2014-03-06 17:10:56		DOHMH	Department of Health and Mental Hygiene	Rodent	Rat Sighting	1-2 Family Dwelling	11226	2414 SNYDER AVENUE	SNYDER AVENUE	WOODS PLACE	LOTT STREET			ADDRESS	BROOKLYN		N/A	Pending	2014-04-05 17:10:56	2014-03-06 17:16:19	17 BROOKLYN	BROOKLYN	996949	175621	Unspecified	BROOKLYN	Unspecified	Unspecified	Unspecified	Unspecified	Unspecified	Unspecified	Unspecified	Unspecified	Unspecified	N												40.6487
27586121	2014-03-06 16:20:13		DOHMH	Department of Health and Mental Hygiene	Rodent	Rat Sighting	3+ Family Apt. Building	10014	16 CHARLES STREET	CHARLES STREET	GREENWICH AVENUE	WAVERLY PLACE			ADDRESS	NEW YORK		N/A	Pending	2014-04-05 16:20:13	2014-03-06 16:27:59	02 MANHATTAN	MANHATTAN	983963	207129	Unspecified	MANHATTAN	Unspecified	Unspecified	Unspecified	Unspecified	Unspecified	Unspecified	Unspecified	Unspecified	Unspecified	N												40.7352
27590167	2014-03-06 15:44:33		DOHMH	Department of Health and Mental Hygiene	Rodent	Rat Sighting	3+ Family Apt. Building	10031	706 RIVERSIDE DRIVE	RIVERSIDE DRIVE	WEST 147 STREET	WEST 148 STREET			ADDRESS	NEW YORK		N/A	Pending	2014-04-05 15:44:33	2014-03-06 15:47:43	09 MANHATTAN	MANHATTAN	997939	241205	Unspecified	MANHATTAN	Unspecified	Unspecified	Unspecified	Unspecified	Unspecified	Unspecified	Unspecified	Unspecified	Unspecified	N												40.8287
27585079	2014-03-06 14:18:55		DOHMH	Department of Health and Mental Hygiene	Rodent	Rat Sighting	3+ Family Apt. Building	10455	733 PROSPECT AVENUE	PROSPECT AVENUE	DAWSON STREET	EAST 156 STREET			ADDRESS	BRONX		N/A	Pending	2014-04-05 14:18:55	2014-03-06 14:23:56	01 BRONX	BRONX	1011157	236903	Unspecified	BRONX	Unspecified	Unspecified	Unspecified	Unspecified	Unspecified	Unspecified	Unspecified	Unspecified	Unspecified	N												40.8169
27584964	2014-03-06 13:40:53		DOHMH	Department of Health and Mental Hygiene	Rodent	Rat Sighting	3+ Family Apt. Building	10025	123 WEST 93 STREET	WEST 93 STREET	COLUMBUS AVENUE	AMSTERDAM AVENUE			ADDRESS	NEW YORK		N/A	Pending	2014-04-05 13:40:53	2014-03-06 13:49:32	07 MANHATTAN	MANHATTAN	992668	227541	Unspecified	MANHATTAN	Unspecified	Unspecified	Unspecified	Unspecified	Unspecified	Unspecified	Unspecified	Unspecified	Unspecified	N												40.7912
27590169	2014-03-06 13:39:34		DOHMH	Department of Health and Mental Hygiene	Rodent	Rat Sighting	Other (Explain Below)	10465	6 PENNYFIELD AVENUE	PENNYFIELD AVENUE	ERBEN AVENUE	SCHUYLER TERRACE			ADDRESS	BRONX		N/A	Pending	2014-04-05 13:39:34	2014-03-06 13:59:54	10 BRONX	BRONX	1038875	234217	Unspecified	BRONX	Unspecified	Unspecified	Unspecified	Unspecified	Unspecified	Unspecified	Unspecified	Unspecified	Unspecified	N												40.8094
27589162	2014-03-06 13:12:10		DOHMH	Department of Health and Mental Hygiene	Rodent	Rat Sighting	3+ Family Apt. Building	11216	10 SPENCER PLACE	SPENCER PLACE	HANCOCK STREET	FULTON STREET			ADDRESS	BROOKLYN		N/A	Pending	2014-04-05 13:12:10	2014-03-06 13:19:02	03 BROOKLYN	BROOKLYN	996852	187624	Unspecified	BROOKLYN	Unspecified	Unspecified	Unspecified	Unspecified	Unspecified	Unspecified	Unspecified	Unspecified	Unspecified	N												40.6817
27589959	2014-03-06 11:40:57		DOHMH	Department of Health and Mental Hygiene	Rodent	Rat Sighting	3+ Family Apt. Building	10032	515 WEST 168 STREET	WEST 168 STREET	AMSTERDAM AVENUE	AUDUBON AVENUE			ADDRESS	NEW YORK		N/A	Pending	2014-04-05 11:40:57	2014-03-06 11:44:05	12 MANHATTAN	MANHATTAN	1001531	245371	Unspecified	MANHATTAN	Unspecified	Unspecified	Unspecified	Unspecified	Unspecified	Unspecified	Unspecified	Unspecified	Unspecified	N												40.8401
27585080	2014-03-06 11:12:21		DOHMH	Department of Health and Mental Hygiene	Rodent	Rat Sighting	3+ Family Apt. Building	10457	1932 WEBSTER AVENUE	WEBSTER AVENUE	EAST TREMONT AVENUE	EAST 178 STREET			ADDRESS	BRONX		N/A	Pending	2014-04-05 11:12:21	2014-03-06 11:18:14	06 BRONX	BRONX	1011800	248468	Unspecified	BRONX	Unspecified	Unspecified	Unspecified	Unspecified	Unspecified	Unspecified	Unspecified	Unspecified	Unspecified	N												40.8486
27587082	2014-03-06 09:19:42		DOHMH	Department of Health and Mental Hygiene	Rodent	Rat Sighting	3+ Family Apt. Building	11212	1563 PITKIN AVENUE	PITKIN AVENUE	STRAUSS STREET	HERZL STREET			ADDRESS	BROOKLYN		N/A	Pending	2014-04-05 09:19:42	2014-03-06 09:31:18	16 BROOKLYN	BROOKLYN	1007607	183001	Unspecified	BROOKLYN	Unspecified	Unspecified	Unspecified	Unspecified	Unspecified	Unspecified	Unspecified	Unspecified	Unspecified	N												40.6689
27588099	2014-03-06 09:15:13		DOHMH	Department of Health and Mental Hygiene	Rodent	Rat Sighting	3+ Family Apt. Building	11368	54-39 101 STREET	101 STREET	LEWIS AVENUE	MARTENSE AVENUE			ADDRESS	CORONA		N/A	Pending	2014-04-05 09:15:13	2014-03-06 09:21:31	04 QUEENS	QUEENS	1023404	208801	Unspecified	QUEENS	Unspecified	Unspecified	Unspecified	Unspecified	Unspecified	Unspecified	Unspecified	Unspecified	Unspecified	N												40.7397
27582620	2014-03-06 08:20:39		DOHMH	Department of Health and Mental Hygiene	Rodent	Rat Sighting	3+ Family Apt. Building	11226	2401 NEWKIRK AVENUE	NEWKIRK AVENUE	BEDFORD AVENUE	EAST 25 STREET			ADDRESS	BROOKLYN		N/A	Pending	2014-04-05 08:20:39	2014-03-06 08:27:57	17 BROOKLYN	BROOKLYN	997007	172321	Unspecified	BROOKLYN	Unspecified	Unspecified	Unspecified	Unspecified	Unspecified	Unspecified	Unspecified	Unspecified	Unspecified	N												40.6396
27582577	2014-03-06 06:26:19		DOHMH	Department of Health and Mental Hygiene	Rodent	Rat Sighting	Other (Explain Below)	10028	506 EAST 84 STREET	EAST 84 STREET	YORK AVENUE	EAST END AVENUE			ADDRESS	NEW YORK		N/A	Pending	2014-04-05 06:26:19	2014-03-06 06:35:39	08 MANHATTAN	MANHATTAN	998753	221421	Unspecified	MANHATTAN	Unspecified	Unspecified	Unspecified	Unspecified	Unspecified	Unspecified	Unspecified	Unspecified	Unspecified	N												40.7744
27579079	2014-03-05		DOHMH	Department of Health and Mental Hygiene	Rodent	Rat Sighting	Vacant Lot	10034	5 POST AVENUE	POST AVENUE	DYCKMAN STREET	ACADEMY STREET			ADDRESS	NEW YORK		N/A	Assigned		2014-03-05 15:31:46	12 MANHATTAN	MANHATTAN	1005026	253610	Unspecified	MANHATTAN	Unspecified	Unspecified	Unspecified	Unspecified	Unspecified	Unspecified	Unspecified	Unspecified	Unspecified	N												40.8628
27577472	2014-03-05		DOHMH	Department of Health and Mental Hygiene	Rodent	Rat Sighting	3+ Family Apt. Building	10456	1142 COLLEGE AVENUE	COLLEGE AVENUE	EAST 166 STREET	EAST 167 STREET			ADDRESS	BRONX		N/A	Assigned	2014-04-04 22:05:08	2014-03-05 22:13:42	04 BRONX	BRONX	1007960	242098	Unspecified	BRONX	Unspecified	Unspecified	Unspecified	Unspecified	Unspecified	Unspecified	Unspecified	Unspecified	Unspecified	N												40.8311
27575542	2014-03-05		DOHMH	Department of Health and Mental Hygiene	Rodent	Rat Sighting	Catch Basin/Sewer	10025	1012 AMSTERDAM AVENUE	AMSTERDAM AVENUE	WEST 109 STREET	WEST 110 STREET			ADDRESS	NEW YORK		N/A	Assigned	2014-04-04 22:12:49	2014-03-05 22:15:53	07 MANHATTAN	MANHATTAN	994214	231757	Unspecified	MANHATTAN	Unspecified	Unspecified	Unspecified	Unspecified	Unspecified	Unspecified	Unspecified	Unspecified	Unspecified	N												40.8028
27580510	2014-03-05		DOHMH	Department of Health and Mental Hygiene	Rodent	Rat Sighting	Single Room Occupancy (SRO)	10457	718 GARDEN STREET	GARDEN STREET	CROTONA AVENUE	PROSPECT AVENUE			ADDRESS	BRONX		N/A	Assigned		2014-03-05 19:18:51	06 BRONX	BRONX	1015982	249172	Unspecified	BRONX	Unspecified	Unspecified	Unspecified	Unspecified	Unspecified	Unspecified	Unspecified	Unspecified	Unspecified	N												40.8505
27581904	2014-03-05		DOHMH	Department of Health and Mental Hygiene	Rodent	Rat Sighting	3+ Family Mixed Use Building	10002	106 RIVINGTON STREET	RIVINGTON STREET	LUDLOW STREET	ESSEX STREET			ADDRESS	NEW YORK		N/A	Assigned		2014-03-05 12:34:37	03 MANHATTAN	MANHATTAN	987580	201583	Unspecified	MANHATTAN	Unspecified	Unspecified	Unspecified	Unspecified	Unspecified	Unspecified	Unspecified	Unspecified	Unspecified	N												40.72
27579995	2014-03-05		DOHMH	Department of Health and Mental Hygiene	Rodent	Rat Sighting	Other (Explain Below)	10458	430-438 EAST 189TH STREET	EAST 189TH STREET					LATLONG	BRONX		N/A	Assigned		2014-03-05 15:50:04	Unspecified BRONX	BRONX	1014268	252674	Unspecified	BRONX	Unspecified	Unspecified	Unspecified	Unspecified	Unspecified	Unspecified	Unspecified	Unspecified	Unspecified	N												40.8602
27580850	2014-03-05		DOHMH	Department of Health and Mental Hygiene	Rodent	Rat Sighting	3+ Family Apt. Building	10002	106 RIVINGTON STREET	RIVINGTON STREET	LUDLOW STREET	ESSEX STREET			ADDRESS	NEW YORK		N/A	Assigned		2014-03-05 11:58:23	03 MANHATTAN	MANHATTAN	987580	201583	Unspecified	MANHATTAN	Unspecified	Unspecified	Unspecified	Unspecified	Unspecified	Unspecified	Unspecified	Unspecified	Unspecified	N												40.72
27581728	2014-03-05	2014-02-21	DOHMH	Department of Health and Mental Hygiene	Rodent	Rat Sighting	3+ Family Apt. Building	11238	488 WAVERLY AVENUE	WAVERLY AVENUE	GATES AVENUE	FULTON STREET			ADDRESS	BROOKLYN		N/A	Pending		2014-03-05 12:06:09	02 BROOKLYN	BROOKLYN	993699	188309	Unspecified	BROOKLYN	Unspecified	Unspecified	Unspecified	Unspecified	Unspecified	Unspecified	Unspecified	Unspecified	Unspecified	N												40.6835
27580854	2014-03-05		DOHMH	Department of Health and Mental Hygiene	Rodent	Rat Sighting	3+ Family Apt. Building	10023	246 WEST END AVENUE	WEST END AVENUE	WEST 71 STREET	WEST 72 STREET			ADDRESS	NEW YORK		N/A	Assigned		2014-03-05 14:07:55	07 MANHATTAN	MANHATTAN	988434	223169	Unspecified	MANHATTAN	Unspecified	Unspecified	Unspecified	Unspecified	Unspecified	Unspecified	Unspecified	Unspecified	Unspecified	N												40.7792
27581642	2014-03-05		DOHMH	Department of Health and Mental Hygiene	Rodent	Rat Sighting	Vacant Lot	11221	974 GREENE AVENUE	GREENE AVENUE	MALCOLM X BOULEVARD	PATCHEN AVENUE			ADDRESS	BROOKLYN		N/A	Assigned		2014-03-05 10:53:56	03 BROOKLYN	BROOKLYN	1003968	191017	Unspecified	BROOKLYN	Unspecified	Unspecified	Unspecified	Unspecified	Unspecified	Unspecified	Unspecified	Unspecified	Unspecified	N												40.691
27580120	2014-03-05		DOHMH	Department of Health and Mental Hygiene	Rodent	Rat Sighting	Other (Explain Below)	10033					FORT WASHINGTON AVENUE	WEST 179 STREET	INTERSECTION	NEW YORK		N/A	Assigned		2014-03-05 19:55:56	12 MANHATTAN	MANHATTAN	1001135	248704	Unspecified	MANHATTAN	Unspecified	Unspecified	Unspecified	Unspecified	Unspecified	Unspecified	Unspecified	Unspecified	Unspecified	N												40.8493
27579232	2014-03-05		DOHMH	Department of Health and Mental Hygiene	Rodent	Rat Sighting	3+ Family Apt. Building	11207	636 WILSON AVENUE	WILSON AVENUE	COOPER STREET	MOFFAT STREET			ADDRESS	BROOKLYN		N/A	Assigned		2014-03-05 10:13:24	04 BROOKLYN	BROOKLYN	1010486	190358	Unspecified	BROOKLYN	Unspecified	Unspecified	Unspecified	Unspecified	Unspecified	Unspecified	Unspecified	Unspecified	Unspecified	N												40.6891
27579139	2014-03-05		DOHMH	Department of Health and Mental Hygiene	Rodent	Rat Sighting	Other (Explain Below)	11217	LINCOLN PLACE	LINCOLN PLACE	5 AVENUE	6 AVENUE			BLOCKFACE	BROOKLYN		N/A	Assigned		2014-03-05 20:35:10	Unspecified BROOKLYN	BROOKLYN	990255	185997	Unspecified	BROOKLYN	Unspecified	Unspecified	Unspecified	Unspecified	Unspecified	Unspecified	Unspecified	Unspecified	Unspecified	N												40.6772
27579135	2014-03-05		DOHMH	Department of Health and Mental Hygiene	Rodent	Rat Sighting	3+ Family Apt. Building	10452	88 WEST 169 STREET	WEST 169 STREET	SHAKESPEARE AVENUE	NELSON AVENUE			ADDRESS	BRONX		N/A	Assigned		2014-03-05 18:10:34	04 BRONX	BRONX	1005533	245132	Unspecified	BRONX	Unspecified	Unspecified	Unspecified	Unspecified	Unspecified	Unspecified	Unspecified	Unspecified	Unspecified	N												40.8395
27578238	2014-03-05	2014-02-19	DOHMH	Department of Health and Mental Hygiene	Rodent	Rat Sighting	3+ Family Apt. Building	10453	1730 ANDREWS AVENUE	ANDREWS AVENUE	WEST 176 STREET	WEST TREMONT AVENUE			ADDRESS	BRONX		N/A	Pending		2014-03-05 10:57:20	05 BRONX	BRONX	1007075	249031	Unspecified	BRONX	Unspecified	Unspecified	Unspecified	Unspecified	Unspecified	Unspecified	Unspecified	Unspecified	Unspecified	N												40.8502
27578353	2014-03-05		DOHMH	Department of Health and Mental Hygiene	Rodent	Rat Sighting	3+ Family Apt. Building	10011	210 WEST 20 STREET	WEST 20 STREET	7 AVENUE	8 AVENUE			ADDRESS	NEW YORK		N/A	Assigned		2014-03-05 17:03:44	04 MANHATTAN	MANHATTAN	984903	209784	Unspecified	MANHATTAN	Unspecified	Unspecified	Unspecified	Unspecified	Unspecified	Unspecified	Unspecified	Unspecified	Unspecified	N												40.7425
27578368	2014-03-05		DOHMH	Department of Health and Mental Hygiene	Rodent	Rat Sighting	Other (Explain Below)	11104					QUEENS BOULEVARD	44 STREET	INTERSECTION	Sunnyside		N/A	Assigned		2014-03-05 18:46:56	02 QUEENS	QUEENS	1006264	210118	Unspecified	QUEENS	Unspecified	Unspecified	Unspecified	Unspecified	Unspecified	Unspecified	Unspecified	Unspecified	Unspecified	N												40.7434
27577361	2014-03-05		DOHMH	Department of Health and Mental Hygiene	Rodent	Rat Sighting	Other (Explain Below)	10033	497 WEST 182 STREET	WEST 182 STREET	WASHINGTON BRIDGE	AMSTERDAM AVENUE			ADDRESS	NEW YORK		N/A	Assigned		2014-03-05 17:09:57	12 MANHATTAN	MANHATTAN	1003484	248393	Unspecified	MANHATTAN	Unspecified	Unspecified	Unspecified	Unspecified	Unspecified	Unspecified	Unspecified	Unspecified	Unspecified	N												40.8484
27577270	2014-03-05		DOHMH	Department of Health and Mental Hygiene	Rodent	Rat Sighting	3+ Family Mixed Use Building	11221	553 GATES AVENUE	GATES AVENUE	TOMPKINS AVENUE	THROOP AVENUE			ADDRESS	BROOKLYN		N/A	Assigned		2014-03-05 20:14:33	03 BROOKLYN	BROOKLYN	999725	189560	Unspecified	BROOKLYN	Unspecified	Unspecified	Unspecified	Unspecified	Unspecified	Unspecified	Unspecified	Unspecified	Unspecified	N												40.687
27577479	2014-03-05	2014-03-05	DOHMH	Department of Health and Mental Hygiene	Rodent	Rat Sighting	Commercial Building	11226	1069 ROGERS AVENUE	ROGERS AVENUE	CORTELYOU ROAD	CLARENDON ROAD			ADDRESS	BROOKLYN		N/A	Closed		2014-03-05 12:53:29	17 BROOKLYN	BROOKLYN	997645	173872	Unspecified	BROOKLYN	Unspecified	Unspecified	Unspecified	Unspecified	Unspecified	Unspecified	Unspecified	Unspecified	Unspecified	N												40.6439
27577363	2014-03-05		DOHMH	Department of Health and Mental Hygiene	Rodent	Rat Sighting	3+ Family Apt. Building	10002	237 HENRY STREET	HENRY STREET	CLINTON STREET	MONTGOMERY STREET			ADDRESS	NEW YORK		N/A	Assigned		2014-03-05 17:25:36	03 MANHATTAN	MANHATTAN	988196	199314	Unspecified	MANHATTAN	Unspecified	Unspecified	Unspecified	Unspecified	Unspecified	Unspecified	Unspecified	Unspecified	Unspecified	N												40.7137
27576505	2014-03-05		DOHMH	Department of Health and Mental Hygiene	Rodent	Rat Sighting	3+ Family Mixed Use Building	10033					WEST 181 STREET	HAVEN AVENUE	INTERSECTION	NEW YORK		N/A	Assigned		2014-03-05 17:46:41	Unspecified MANHATTAN	MANHATTAN	1000483	249418	Unspecified	MANHATTAN	Unspecified	Unspecified	Unspecified	Unspecified	Unspecified	Unspecified	Unspecified	Unspecified	Unspecified	N												40.8513
27577362	2014-03-05		DOHMH	Department of Health and Mental Hygiene	Rodent	Rat Sighting	1-2 Family Dwelling	10306	562 RIGA STREET	RIGA STREET	AVISTON STREET	DUGDALE STREET			ADDRESS	STATEN ISLAND		N/A	Assigned		2014-03-05 15:26:28	03 STATEN ISLAND	STATEN ISLAND	951530	141812	Unspecified	STATEN ISLAND	Unspecified	Unspecified	Unspecified	Unspecified	Unspecified	Unspecified	Unspecified	Unspecified	Unspecified	N												40.5559
27575525	2014-03-05		DOHMH	Department of Health and Mental Hygiene	Rodent	Rat Sighting	3+ Family Apt. Building	10025	WEST 106 STREET	WEST 106 STREET	COLUMBUS AVENUE	AMSTERDAM AVENUE			BLOCKFACE	NEW YORK		N/A	Assigned		2014-03-05 14:31:35	Unspecified MANHATTAN	MANHATTAN	994136	230681	Unspecified	MANHATTAN	Unspecified	Unspecified	Unspecified	Unspecified	Unspecified	Unspecified	Unspecified	Unspecified	Unspecified	N												40.7998
27575599	2014-03-05		DOHMH	Department of Health and Mental Hygiene	Rodent	Rat Sighting	3+ Family Apt. Building	10452	1164 CROMWELL AVENUE	CROMWELL AVENUE	MC CLELLAN STREET	EDWARD L GRANT HIGHWAY			ADDRESS	BRONX		N/A	Assigned		2014-03-05 20:17:41	04 BRONX	BRONX	1005570	243488	Unspecified	BRONX	Unspecified	Unspecified	Unspecified	Unspecified	Unspecified	Unspecified	Unspecified	Unspecified	Unspecified	N												40.835
27579138	2014-03-05		DOHMH	Department of Health and Mental Hygiene	Rodent	Rat Sighting	3+ Family Mixed Use Building	10462	2125 HOLLAND AVENUE	HOLLAND AVENUE	BRADY AVENUE	LYDIG AVENUE			ADDRESS	BRONX		N/A	Assigned		2014-03-05 20:50:40	11 BRONX	BRONX	1021380	250385	Unspecified	BRONX	Unspecified	Unspecified	Unspecified	Unspecified	Unspecified	Unspecified	Unspecified	Unspecified	Unspecified	N												40.8538
27576504	2014-03-05	2014-02-24	DOHMH	Department of Health and Mental Hygiene	Rodent	Rat Sighting	1-2 Family Dwelling	11223	1683 WEST 7 STREET	WEST 7 STREET	AVENUE P	QUENTIN ROAD			ADDRESS	BROOKLYN		N/A	Pending		2014-03-05 12:29:11	11 BROOKLYN	BROOKLYN	989695	160201	Unspecified	BROOKLYN	Unspecified	Unspecified	Unspecified	Unspecified	Unspecified	Unspecified	Unspecified	Unspecified	Unspecified	N												40.6064
27575598	2014-03-05		DOHMH	Department of Health and Mental Hygiene	Rodent	Rat Sighting	3+ Family Mixed Use Building	10012	230 MOTT STREET	MOTT STREET	SPRING STREET	PRINCE STREET			ADDRESS	NEW YORK		N/A	Assigned		2014-03-05 17:03:43	02 MANHATTAN	MANHATTAN	985607	202507	Unspecified	MANHATTAN	Unspecified	Unspecified	Unspecified	Unspecified	Unspecified	Unspecified	Unspecified	Unspecified	Unspecified	N												40.7225
27579279	2014-03-05		DOHMH	Department of Health and Mental Hygiene	Rodent	Rat Sighting	3+ Family Apt. Building	10033	600 WEST 187 STREET	WEST 187 STREET	ST NICHOLAS AVENUE	WADSWORTH AVENUE			ADDRESS	NEW YORK		N/A	Assigned	2014-04-04 23:03:22	2014-03-05 23:05:57	12 MANHATTAN	MANHATTAN	1003287	250105	Unspecified	MANHATTAN	Unspecified	Unspecified	Unspecified	Unspecified	Unspecified	Unspecified	Unspecified	Unspecified	Unspecified	N												40.8531
27572646	2014-03-04		DOHMH	Department of Health and Mental Hygiene	Rodent	Rat Sighting	3+ Family Apt. Building	10452	1125 ANDERSON AVENUE	ANDERSON AVENUE	WEST 166 STREET	WEST 167 STREET			ADDRESS	BRONX		N/A	Assigned	2014-04-03 12:47:32	2014-03-04 12:56:29	04 BRONX	BRONX	1005043	243614	Unspecified	BRONX	Unspecified	Unspecified	Unspecified	Unspecified	Unspecified	Unspecified	Unspecified	Unspecified	Unspecified	N												40.8353
27567881	2014-03-04		DOHMH	Department of Health and Mental Hygiene	Rodent	Rat Sighting	1-2 Family Mixed Use Building	11233	1592 ST MARKS AVENUE	ST MARKS AVENUE	SARATOGA AVENUE	THOMAS S BOYLAND STREET			ADDRESS	BROOKLYN		N/A	Assigned	2014-04-03 08:31:48	2014-03-04 08:41:20	16 BROOKLYN	BROOKLYN	1007942	184576	Unspecified	BROOKLYN	Unspecified	Unspecified	Unspecified	Unspecified	Unspecified	Unspecified	Unspecified	Unspecified	Unspecified	N												40.6733
27567856	2014-03-04		DOHMH	Department of Health and Mental Hygiene	Rodent	Rat Sighting	Commercial Building	10465	2962 HARDING AVENUE	HARDING AVENUE	HOLLYWOOD AVENUE	THROGS NECK EXPRESSWAY			ADDRESS	BRONX		N/A	Assigned	2014-04-03 08:46:59	2014-03-04 08:54:05	10 BRONX	BRONX	1035886	236785	Unspecified	BRONX	Unspecified	Unspecified	Unspecified	Unspecified	Unspecified	Unspecified	Unspecified	Unspecified	Unspecified	N												40.8164
27574514	2014-03-04		DOHMH	Department of Health and Mental Hygiene	Rodent	Rat Sighting	3+ Family Apt. Building	10128	331 EAST 91 STREET	EAST 91 STREET	2 AVENUE	1 AVENUE			ADDRESS	NEW YORK		N/A	Assigned	2014-04-03 09:43:04	2014-03-04 09:46:31	08 MANHATTAN	MANHATTAN	998499	223713	Unspecified	MANHATTAN	Unspecified	Unspecified	Unspecified	Unspecified	Unspecified	Unspecified	Unspecified	Unspecified	Unspecified	N												40.7807
27574418	2014-03-04		DOHMH	Department of Health and Mental Hygiene	Rodent	Rat Sighting	3+ Family Apt. Building	11691	13-62 BEACH CHANNEL DRIVE	BEACH CHANNEL DRIVE	DIX AVENUE	BIRDSALL AVENUE			ADDRESS	Far Rockaway		N/A	Assigned	2014-04-03 14:22:41	2014-03-04 14:34:56	14 QUEENS	QUEENS	1052418	160512	Unspecified	QUEENS	Unspecified	Unspecified	Unspecified	Unspecified	Unspecified	Unspecified	Unspecified	Unspecified	Unspecified	N												40.607
27567883	2014-03-04		DOHMH	Department of Health and Mental Hygiene	Rodent	Rat Sighting	Commercial Building	11216	1095 ATLANTIC AVENUE	ATLANTIC AVENUE	FRANKLIN AVENUE	BEDFORD PLACE			ADDRESS	BROOKLYN		N/A	Assigned	2014-04-03 11:24:05	2014-03-04 11:32:49	03 BROOKLYN	BROOKLYN	996779	186699	Unspecified	BROOKLYN	Unspecified	Unspecified	Unspecified	Unspecified	Unspecified	Unspecified	Unspecified	Unspecified	Unspecified	N												40.6791
27569752	2014-03-04		DOHMH	Department of Health and Mental Hygiene	Rodent	Rat Sighting	3+ Family Apt. Building	11225	320 EMPIRE BOULEVARD	EMPIRE BOULEVARD	ROGERS AVENUE	NOSTRAND AVENUE			ADDRESS	BROOKLYN		N/A	Assigned	2014-04-03 22:23:00	2014-02-18	09 BROOKLYN	BROOKLYN	997615	181137	Unspecified	BROOKLYN	Unspecified	Unspecified	Unspecified	Unspecified	Unspecified	Unspecified	Unspecified	Unspecified	Unspecified	N												40.6638
27568816	2014-03-04		DOHMH	Department of Health and Mental Hygiene	Rodent	Rat Sighting	3+ Family Apt. Building	11372	34-21 77TH ST	77TH ST					LATLONG	JACKSON HEIGHTS		N/A	Assigned	2014-04-03 21:24:47	2014-03-04	Unspecified QUEENS	QUEENS	1014944	213379	Unspecified	QUEENS	Unspecified	Unspecified	Unspecified	Unspecified	Unspecified	Unspecified	Unspecified	Unspecified	Unspecified	N												40.7523
27574582	2014-03-04		DOHMH	Department of Health and Mental Hygiene	Rodent	Rat Sighting	3+ Family Apt. Building	10032	545 WEST 156 STREET	WEST 156 STREET	AMSTERDAM AVENUE	BROADWAY			ADDRESS	NEW YORK		N/A	Assigned	2014-04-03 10:20:25	2014-03-04 10:23:56	12 MANHATTAN	MANHATTAN	999649	242778	Unspecified	MANHATTAN	Unspecified	Unspecified	Unspecified	Unspecified	Unspecified	Unspecified	Unspecified	Unspecified	Unspecified	N												40.833
27567857	2014-03-04		DOHMH	Department of Health and Mental Hygiene	Rodent	Rat Sighting	3+ Family Apt. Building	10460	793 ELSMERE PLACE	ELSMERE PLACE	PROSPECT AVENUE	MARMION AVENUE			ADDRESS	BRONX		N/A	Assigned	2014-04-03 10:26:27	2014-03-04 10:34:57	06 BRONX	BRONX	1015056	246549	Unspecified	BRONX	Unspecified	Unspecified	Unspecified	Unspecified	Unspecified	Unspecified	Unspecified	Unspecified	Unspecified	N												40.8433
27564973	2014-03-04		DOHMH	Department of Health and Mental Hygiene	Rodent	Rat Sighting	3+ Family Apt. Building	11218					EAST 3 STREET	CORTELYOU ROAD	INTERSECTION	BROOKLYN		N/A	Assigned	2014-04-03 01:01:10	2014-03-04 01:10:15	12 BROOKLYN	BROOKLYN	990796	171779	Unspecified	BROOKLYN	Unspecified	Unspecified	Unspecified	Unspecified	Unspecified	Unspecified	Unspecified	Unspecified	Unspecified	N												40.6382
27573659	2014-03-04		DOHMH	Department of Health and Mental Hygiene	Rodent	Rat Sighting	3+ Family Apt. Building	11377	31-67 49 STREET	49 STREET	31 AVENUE	DEAD END			ADDRESS	Woodside		N/A	Assigned	2014-04-03 11:26:16	2014-03-04 11:30:34	01 QUEENS	QUEENS	1009000	215081	Unspecified	QUEENS	Unspecified	Unspecified	Unspecified	Unspecified	Unspecified	Unspecified	Unspecified	Unspecified	Unspecified	N												40.757
27574417	2014-03-04		DOHMH	Department of Health and Mental Hygiene	Rodent	Rat Sighting	1-2 Family Dwelling	11216	710 DEKALB AVENUE	DEKALB AVENUE	MARCY AVENUE	TOMPKINS AVENUE			ADDRESS	BROOKLYN		N/A	Assigned	2014-04-03 12:26:13	2014-03-04 12:35:06	03 BROOKLYN	BROOKLYN	998760	191320	Unspecified	BROOKLYN	Unspecified	Unspecified	Unspecified	Unspecified	Unspecified	Unspecified	Unspecified	Unspecified	Unspecified	N												40.6918
27574515	2014-03-04	2013-12-31	DOHMH	Department of Health and Mental Hygiene	Rodent	Rat Sighting	3+ Family Apt. Building	10031	506 WEST 151 STREET	WEST 151 STREET	AMSTERDAM AVENUE	BROADWAY			ADDRESS	NEW YORK		N/A	Pending	2014-04-03 16:25:04	2014-03-04 16:34:37	09 MANHATTAN	MANHATTAN	999368	241396	Unspecified	MANHATTAN	Unspecified	Unspecified	Unspecified	Unspecified	Unspecified	Unspecified	Unspecified	Unspecified	Unspecified	N												40.8292
27572690	2014-03-04		DOHMH	Department of Health and Mental Hygiene	Rodent	Rat Sighting	3+ Family Mixed Use Building	10001	368 WEST 30 STREET	WEST 30 STREET	8 AVENUE	9 AVENUE			ADDRESS	NEW YORK		N/A	Assigned	2014-04-03 12:04:51	2014-03-04 12:09:11	04 MANHATTAN	MANHATTAN	985055	212685	Unspecified	MANHATTAN	Unspecified	Unspecified	Unspecified	Unspecified	Unspecified	Unspecified	Unspecified	Unspecified	Unspecified	N												40.7504
27572691	2014-03-04		DOHMH	Department of Health and Mental Hygiene	Rodent	Rat Sighting	Public Garden	10305	270 LILY POND AVENUE	LILY POND AVENUE	GUILFORD STREET	FR CAPODANNO BOULEVARD			ADDRESS	STATEN ISLAND		N/A	Assigned	2014-04-03 09:22:15	2014-03-04 09:24:39	02 STATEN ISLAND	STATEN ISLAND	967036	156688	Unspecified	STATEN ISLAND	Unspecified	Unspecified	Unspecified	Unspecified	Unspecified	Unspecified	Unspecified	Unspecified	Unspecified	N												40.5967
27573653	2014-03-04		DOHMH	Department of Health and Mental Hygiene	Rodent	Rat Sighting	3+ Family Apt. Building	11226	2223 CORTELYOU ROAD	CORTELYOU ROAD	EAST 22 STREET	EAST 23 STREET			ADDRESS	BROOKLYN		N/A	Assigned	2014-04-03 16:29:02	2014-03-04 16:35:40	14 BROOKLYN	BROOKLYN	996382	173947	Unspecified	BROOKLYN	Unspecified	Unspecified	Unspecified	Unspecified	Unspecified	Unspecified	Unspecified	Unspecified	Unspecified	N												40.6441
27571721	2014-03-04		DOHMH	Department of Health and Mental Hygiene	Rodent	Rat Sighting	1-2 Family Dwelling	11373	51-79 74 STREET	74 STREET	CALAMUS AVENUE	52 AVENUE			ADDRESS	Elmhurst		N/A	Assigned	2014-04-03 14:31:02	2014-03-04 14:47:36	05 QUEENS	QUEENS	1015168	206676	Unspecified	QUEENS	Unspecified	Unspecified	Unspecified	Unspecified	Unspecified	Unspecified	Unspecified	Unspecified	Unspecified	N												40.7339
27570618	2014-03-04		DOHMH	Department of Health and Mental Hygiene	Rodent	Rat Sighting	3+ Family Apt. Building	11222	133 FRANKLIN STREET	FRANKLIN STREET	KENT STREET	JAVA STREET			ADDRESS	BROOKLYN		N/A	Assigned	2014-04-03 10:51:16	2014-03-04 11:02:31	01 BROOKLYN	BROOKLYN	995956	205543	Unspecified	BROOKLYN	Unspecified	Unspecified	Unspecified	Unspecified	Unspecified	Unspecified	Unspecified	Unspecified	Unspecified	N												40.7308
27570617	2014-03-04		DOHMH	Department of Health and Mental Hygiene	Rodent	Rat Sighting	1-2 Family Dwelling	10453	146 EAST 176 STREET	EAST 176 STREET	MORRIS AVENUE	GRAND CONCOURSE			ADDRESS	BRONX		N/A	Assigned	2014-04-03 14:21:40	2014-03-04 14:33:54	05 BRONX	BRONX	1009696	248205	Unspecified	BRONX	Unspecified	Unspecified	Unspecified	Unspecified	Unspecified	Unspecified	Unspecified	Unspecified	Unspecified	N												40.8479
27569765	2014-03-04		DOHMH	Department of Health and Mental Hygiene	Rodent	Rat Sighting	3+ Family Apt. Building	10035	2032 MADISON AVENUE	MADISON AVENUE	EAST 128 STREET	EAST 129 STREET			ADDRESS	NEW YORK		N/A	Assigned	2014-04-03 14:50:55	2014-03-04 14:56:25	11 MANHATTAN	MANHATTAN	1001172	233728	Unspecified	MANHATTAN	Unspecified	Unspecified	Unspecified	Unspecified	Unspecified	Unspecified	Unspecified	Unspecified	Unspecified	N												40.8082
27569751	2014-03-04	2014-02-11	DOHMH	Department of Health and Mental Hygiene	Rodent	Rat Sighting	3+ Family Apt. Building	10016	333 EAST 33 STREET	EAST 33 STREET	2 AVENUE	1 AVENUE			ADDRESS	NEW YORK		N/A	Pending	2014-04-03 08:53:08	2014-03-04 08:56:16	06 MANHATTAN	MANHATTAN	991051	210236	Unspecified	MANHATTAN	Unspecified	Unspecified	Unspecified	Unspecified	Unspecified	Unspecified	Unspecified	Unspecified	Unspecified	N												40.7437
27568853	2014-03-04		DOHMH	Department of Health and Mental Hygiene	Rodent	Rat Sighting	3+ Family Apt. Building	10460	2146 VYSE AVENUE	VYSE AVENUE	EAST 181 STREET	BRONX PARK SOUTH			ADDRESS	BRONX		N/A	Assigned	2014-04-03 20:39:55	2014-03-04 20:47:51	06 BRONX	BRONX	1017570	247112	Unspecified	BRONX	Unspecified	Unspecified	Unspecified	Unspecified	Unspecified	Unspecified	Unspecified	Unspecified	Unspecified	N												40.8449
27567889	2014-03-04	2014-01-02	DOHMH	Department of Health and Mental Hygiene	Rodent	Rat Sighting	3+ Family Apt. Building	10457	306 EAST 171 STREET	EAST 171 STREET	COLLEGE AVENUE	TELLER AVENUE			ADDRESS	BRONX		N/A	Pending	2014-04-03 20:14:36	2014-03-04 20:21:03	04 BRONX	BRONX	1009237	244828	Unspecified	BRONX	Unspecified	Unspecified	Unspecified	Unspecified	Unspecified	Unspecified	Unspecified	Unspecified	Unspecified	N												40.8386
27556198	2014-03-03	2014-01-15	DOHMH	Department of Health and Mental Hygiene	Rodent	Rat Sighting	3+ Family Apt. Building	10023	252 WEST 76 STREET	WEST 76 STREET	BROADWAY	WEST END AVENUE			ADDRESS	NEW YORK		N/A	Pending	2014-04-02 00:05:42	2014-01-15	Unspecified MANHATTAN	MANHATTAN	989305	224191	Unspecified	MANHATTAN	Unspecified	Unspecified	Unspecified	Unspecified	Unspecified	Unspecified	Unspecified	Unspecified	Unspecified	N												40.782
27562181	2014-03-03	2014-02-24 09:52:34	DOHMH	Department of Health and Mental Hygiene	Rodent	Rat Sighting	3+ Family Apt. Building	10462	1438 ZEREGA AVENUE	ZEREGA AVENUE	TRATMAN AVENUE	LYON AVENUE			ADDRESS	BRONX		N/A	Pending	2014-04-02 20:15:18	2014-03-03 20:22:28	Unspecified BRONX	BRONX	1026357	244468	Unspecified	BRONX	Unspecified	Unspecified	Unspecified	Unspecified	Unspecified	Unspecified	Unspecified	Unspecified	Unspecified	N												40.8376
27565034	2014-03-03		DOHMH	Department of Health and Mental Hygiene	Rodent	Rat Sighting	Commercial Building	11233	562 HALSEY STREET	HALSEY STREET	STUYVESANT AVENUE	MALCOLM X BOULEVARD			ADDRESS	BROOKLYN		N/A	Assigned	2014-04-02 23:40:55	2014-03-03	Unspecified BROOKLYN	BROOKLYN	1003221	188446	Unspecified	BROOKLYN	Unspecified	Unspecified	Unspecified	Unspecified	Unspecified	Unspecified	Unspecified	Unspecified	Unspecified	N												40.6839
27564065	2014-03-03		DOHMH	Department of Health and Mental Hygiene	Rodent	Rat Sighting	3+ Family Apt. Building	10455	480 CONCORD AVENUE	CONCORD AVENUE					LATLONG	BRONX		N/A	Assigned	2014-04-02 23:52:36	2014-03-02	Unspecified BRONX	BRONX	1009576	234849	Unspecified	BRONX	Unspecified	Unspecified	Unspecified	Unspecified	Unspecified	Unspecified	Unspecified	Unspecified	Unspecified	N												40.8112
27561237	2014-03-03		DOHMH	Department of Health and Mental Hygiene	Rodent	Rat Sighting	Catch Basin/Sewer	11385	608 SENECA AVE	SENECA AVE					LATLONG	RIDGEWOOD		N/A	Assigned	2014-04-02 20:45:20	2014-03-03 20:47:30	Unspecified QUEENS	QUEENS	1009272	195693	Unspecified	QUEENS	Unspecified	Unspecified	Unspecified	Unspecified	Unspecified	Unspecified	Unspecified	Unspecified	Unspecified	N												40.7038
27565917	2014-03-03	2014-01-23	DOHMH	Department of Health and Mental Hygiene	Rodent	Rat Sighting	3+ Family Apt. Building	10025	209 WEST 107 STREET	WEST 107 STREET	AMSTERDAM AVENUE	BROADWAY			ADDRESS	NEW YORK		N/A	Pending	2014-04-02 20:05:09	2014-03-03 20:08:54	Unspecified MANHATTAN	MANHATTAN	993740	231227	Unspecified	MANHATTAN	Unspecified	Unspecified	Unspecified	Unspecified	Unspecified	Unspecified	Unspecified	Unspecified	Unspecified	N												40.8013
27565078	2014-03-03		DOHMH	Department of Health and Mental Hygiene	Rodent	Rat Sighting	3+ Family Apt. Building	10452	101 EAST 168TH STREET	EAST 168TH STREET					LATLONG	BRONX		N/A	Assigned	2014-04-02 19:22:42	2014-03-03 19:25:26	Unspecified BRONX	BRONX	1006943	244035	Unspecified	BRONX	Unspecified	Unspecified	Unspecified	Unspecified	Unspecified	Unspecified	Unspecified	Unspecified	Unspecified	N												40.8365
27561289	2014-03-03		DOHMH	Department of Health and Mental Hygiene	Rodent	Rat Sighting	3+ Family Apt. Building	10460	1016 BRONX PARK SOUTH	BRONX PARK SOUTH	BRYANT AVENUE	BOSTON ROAD			ADDRESS	BRONX		N/A	Assigned	2014-04-02 21:29:50	2014-03-03	Unspecified BRONX	BRONX	1018072	246898	Unspecified	BRONX	Unspecified	Unspecified	Unspecified	Unspecified	Unspecified	Unspecified	Unspecified	Unspecified	Unspecified	N												40.8443
27563100	2014-03-03	2014-01-23	DOHMH	Department of Health and Mental Hygiene	Rodent	Rat Sighting	3+ Family Apt. Building	10025	209 WEST 107 STREET	WEST 107 STREET	AMSTERDAM AVENUE	BROADWAY			ADDRESS	NEW YORK		N/A	Pending	2014-04-02 19:57:38	2014-03-03 20:01:39	Unspecified MANHATTAN	MANHATTAN	993740	231227	Unspecified	MANHATTAN	Unspecified	Unspecified	Unspecified	Unspecified	Unspecified	Unspecified	Unspecified	Unspecified	Unspecified	N												40.8013
27565945	2014-03-03		DOHMH	Department of Health and Mental Hygiene	Rodent	Rat Sighting	3+ Family Apt. Building	10452	15 EAST CLARKE PLACE	EAST CLARKE PLACE	JEROME AVENUE	WALTON AVENUE			ADDRESS	BRONX		N/A	Assigned	2014-04-02 12:08:14	2014-03-03 12:21:25	Unspecified BRONX	BRONX	1006786	244671	Unspecified	BRONX	Unspecified	Unspecified	Unspecified	Unspecified	Unspecified	Unspecified	Unspecified	Unspecified	Unspecified	N												40.8382
27566066	2014-03-03		DOHMH	Department of Health and Mental Hygiene	Rodent	Rat Sighting	3+ Family Apt. Building	10033	619 WEST 175 STREET	WEST 175 STREET	ST NICHOLAS AVENUE	WADSWORTH AVENUE			ADDRESS	NEW YORK		N/A	Assigned	2014-04-02 16:18:16	2014-03-03 16:30:53	Unspecified MANHATTAN	MANHATTAN	1001629	247394	Unspecified	MANHATTAN	Unspecified	Unspecified	Unspecified	Unspecified	Unspecified	Unspecified	Unspecified	Unspecified	Unspecified	N												40.8457
27565032	2014-03-03		DOHMH	Department of Health and Mental Hygiene	Rodent	Rat Sighting	3+ Family Apt. Building	11225	368 MIDWOOD STREET	MIDWOOD STREET	NOSTRAND AVENUE	NEW YORK AVENUE			ADDRESS	BROOKLYN		N/A	Assigned	2014-04-02 07:11:40	2014-03-03 07:19:35	Unspecified BROOKLYN	BROOKLYN	998490	179819	Unspecified	BROOKLYN	Unspecified	Unspecified	Unspecified	Unspecified	Unspecified	Unspecified	Unspecified	Unspecified	Unspecified	N												40.6602
27564960	2014-03-03		DOHMH	Department of Health and Mental Hygiene	Rodent	Rat Sighting	3+ Family Apt. Building	10461	2025 CONTINENTAL AVENUE	CONTINENTAL AVENUE	EAST 194 STREET	EAST 196 STREET			ADDRESS	BRONX		N/A	Assigned	2014-04-02 10:00:25	2014-03-03 10:08:00	Unspecified BRONX	BRONX	1031306	249965	Unspecified	BRONX	Unspecified	Unspecified	Unspecified	Unspecified	Unspecified	Unspecified	Unspecified	Unspecified	Unspecified	N												40.8526
27564974	2014-03-03		DOHMH	Department of Health and Mental Hygiene	Rodent	Rat Sighting	3+ Family Mixed Use Building	10459	957 ALDUS STREET	ALDUS STREET	SOUTHERN BOULEVARD	HOE AVENUE			ADDRESS	BRONX		N/A	Assigned	2014-04-02 16:50:49	2014-03-03 17:00:14	Unspecified BRONX	BRONX	1014419	239183	Unspecified	BRONX	Unspecified	Unspecified	Unspecified	Unspecified	Unspecified	Unspecified	Unspecified	Unspecified	Unspecified	N												40.8231
27564139	2014-03-03		DOHMH	Department of Health and Mental Hygiene	Rodent	Rat Sighting	Other (Explain Below)	11201	67 LIVINGSTON STREET	LIVINGSTON STREET	CLINTON STREET	COURT STREET			ADDRESS	BROOKLYN		N/A	Assigned	2014-04-02 15:55:12	2014-03-03 16:03:26	Unspecified BROOKLYN	BROOKLYN	986478	191300	Unspecified	BROOKLYN	Unspecified	Unspecified	Unspecified	Unspecified	Unspecified	Unspecified	Unspecified	Unspecified	Unspecified	N												40.6918
27564959	2014-03-03		DOHMH	Department of Health and Mental Hygiene	Rodent	Rat Sighting	1-2 Family Dwelling	11427	87-10 SPRINGFIELD BOULEVARD	SPRINGFIELD BOULEVARD	SPENCER AVENUE	BRADDOCK AVENUE			ADDRESS	QUEENS VILLAGE		N/A	Assigned	2014-04-02 14:46:50	2014-03-03 14:55:15	Unspecified QUEENS	QUEENS	1054793	205542	Unspecified	QUEENS	Unspecified	Unspecified	Unspecified	Unspecified	Unspecified	Unspecified	Unspecified	Unspecified	Unspecified	N												40.7306
27565047	2014-03-03		DOHMH	Department of Health and Mental Hygiene	Rodent	Rat Sighting	Vacant Lot	10027	126 LASALLE STREET	LASALLE STREET	BROADWAY	CLAREMONT AVENUE			ADDRESS	NEW YORK		N/A	Assigned	2014-04-02 13:18:39	2014-03-03 13:26:55	Unspecified MANHATTAN	MANHATTAN	995237	235851	Unspecified	MANHATTAN	Unspecified	Unspecified	Unspecified	Unspecified	Unspecified	Unspecified	Unspecified	Unspecified	Unspecified	N												40.814
27564092	2014-03-03	2014-02-19	DOHMH	Department of Health and Mental Hygiene	Rodent	Rat Sighting	1-2 Family Dwelling	11106	34-32 12 STREET	12 STREET	34 AVENUE	35 AVENUE			ADDRESS	ASTORIA		N/A	Pending	2014-04-02 15:36:34	2014-03-03 15:44:28	Unspecified QUEENS	QUEENS	1001546	217387	Unspecified	QUEENS	Unspecified	Unspecified	Unspecified	Unspecified	Unspecified	Unspecified	Unspecified	Unspecified	Unspecified	N												40.7633
27564093	2014-03-03		DOHMH	Department of Health and Mental Hygiene	Rodent	Rat Sighting	Commercial Building	10461	2740 EAST TREMONT AVENUE	EAST TREMONT AVENUE					ADDRESS	BRONX		N/A	Assigned	2014-04-02 10:36:01	2014-03-03 10:41:50	Unspecified BRONX	BRONX	1027249	246151	Unspecified	BRONX	Unspecified	Unspecified	Unspecified	Unspecified	Unspecified	Unspecified	Unspecified	Unspecified	Unspecified	N												40.8422
27563112	2014-03-03		DOHMH	Department of Health and Mental Hygiene	Rodent	Rat Sighting	1-2 Family Dwelling	11368	104-21 38 AVENUE	38 AVENUE	104 STREET	108 STREET			ADDRESS	CORONA		N/A	Assigned	2014-04-02 16:20:06	2014-03-03 16:27:45	Unspecified QUEENS	QUEENS	1022467	213131	Unspecified	QUEENS	Unspecified	Unspecified	Unspecified	Unspecified	Unspecified	Unspecified	Unspecified	Unspecified	Unspecified	N												40.7516
27563133	2014-03-03		DOHMH	Department of Health and Mental Hygiene	Rodent	Rat Sighting	3+ Family Apt. Building	11236	8010 AVENUE J	AVENUE J	EAST 80 STREET	EAST 81 STREET			ADDRESS	BROOKLYN		N/A	Assigned	2014-04-02 16:59:45	2014-03-03 17:08:35	Unspecified BROOKLYN	BROOKLYN	1008880	170258	Unspecified	BROOKLYN	Unspecified	Unspecified	Unspecified	Unspecified	Unspecified	Unspecified	Unspecified	Unspecified	Unspecified	N												40.634
27563118	2014-03-03		DOHMH	Department of Health and Mental Hygiene	Rodent	Rat Sighting	3+ Family Apt. Building	11211	158 SOUTH 4 STREET	SOUTH 4 STREET	BEDFORD AVENUE	DRIGGS AVENUE			ADDRESS	BROOKLYN		N/A	Assigned	2014-04-02 14:16:33	2014-03-03 14:25:54	Unspecified BROOKLYN	BROOKLYN	994832	198494	Unspecified	BROOKLYN	Unspecified	Unspecified	Unspecified	Unspecified	Unspecified	Unspecified	Unspecified	Unspecified	Unspecified	N												40.7115
27562188	2014-03-03	2014-01-13	DOHMH	Department of Health and Mental Hygiene	Rodent	Rat Sighting	3+ Family Apt. Building	10459	894 ROGERS PLACE	ROGERS PLACE	DAWSON STREET	EAST 163 STREET			ADDRESS	BRONX		N/A	Pending	2014-04-02 14:04:37	2014-03-03 14:12:56	Unspecified BRONX	BRONX	1012520	238247	Unspecified	BRONX	Unspecified	Unspecified	Unspecified	Unspecified	Unspecified	Unspecified	Unspecified	Unspecified	Unspecified	N												40.8206
27561284	2014-03-03		DOHMH	Department of Health and Mental Hygiene	Rodent	Rat Sighting	1-2 Family Dwelling	10456	761 HOME STREET	HOME STREET	FOREST AVENUE	TINTON AVENUE			ADDRESS	BRONX		N/A	Assigned	2014-04-02 15:53:00	2014-03-03 16:03:26	Unspecified BRONX	BRONX	1011490	240988	Unspecified	BRONX	Unspecified	Unspecified	Unspecified	Unspecified	Unspecified	Unspecified	Unspecified	Unspecified	Unspecified	N												40.8281
27561269	2014-03-03		DOHMH	Department of Health and Mental Hygiene	Rodent	Rat Sighting	3+ Family Mixed Use Building	11216	808 PARK PLACE	PARK PLACE	ROGERS AVENUE	NOSTRAND AVENUE			ADDRESS	BROOKLYN		N/A	Assigned	2014-04-02 11:28:22	2014-03-03 11:36:25	Unspecified BROOKLYN	BROOKLYN	997810	184642	Unspecified	BROOKLYN	Unspecified	Unspecified	Unspecified	Unspecified	Unspecified	Unspecified	Unspecified	Unspecified	Unspecified	N												40.6735
27560256	2014-03-03		DOHMH	Department of Health and Mental Hygiene	Rodent	Rat Sighting	3+ Family Apt. Building	11237	253 STANHOPE STREET	STANHOPE STREET	KNICKERBOCKER AVENUE	IRVING AVENUE			ADDRESS	BROOKLYN		N/A	Assigned	2014-04-02 14:21:40	2014-03-03 14:33:32	Unspecified BROOKLYN	BROOKLYN	1006433	194738	Unspecified	BROOKLYN	Unspecified	Unspecified	Unspecified	Unspecified	Unspecified	Unspecified	Unspecified	Unspecified	Unspecified	N												40.7012
27560269	2014-03-03		DOHMH	Department of Health and Mental Hygiene	Rodent	Rat Sighting	1-2 Family Dwelling	11373	3436 90TH STREET	90TH STREET					LATLONG	ELMHURST		N/A	Assigned	2014-04-02 18:06:34	2014-03-03 18:09:50	Unspecified QUEENS	QUEENS	1018995	209193	Unspecified	QUEENS	Unspecified	Unspecified	Unspecified	Unspecified	Unspecified	Unspecified	Unspecified	Unspecified	Unspecified	N												40.7408
27566832	2014-03-03	2014-01-17 16:20:57	DOHMH	Department of Health and Mental Hygiene	Rodent	Rat Sighting	3+ Family Apt. Building	11210	1420 BROOKLYN AVENUE	BROOKLYN AVENUE	FOSTER AVENUE	FARRAGUT ROAD			ADDRESS	BROOKLYN		N/A	Pending	2014-04-02 09:11:07	2014-03-03 09:18:52	Unspecified BROOKLYN	BROOKLYN	1000225	171825	Unspecified	BROOKLYN	Unspecified	Unspecified	Unspecified	Unspecified	Unspecified	Unspecified	Unspecified	Unspecified	Unspecified	N												40.6383
27564020	2014-03-03		DOHMH	Department of Health and Mental Hygiene	Rodent	Rat Sighting	3+ Family Apt. Building	10456	396 EAST 170 STREET	EAST 170 STREET	TELLER AVENUE	CLAY AVENUE			ADDRESS	BRONX		N/A	Assigned	2014-04-02 18:19:27	2014-03-03 18:28:22	Unspecified BRONX	BRONX	1009652	244279	Unspecified	BRONX	Unspecified	Unspecified	Unspecified	Unspecified	Unspecified	Unspecified	Unspecified	Unspecified	Unspecified	N												40.8371
27562215	2014-03-03		DOHMH	Department of Health and Mental Hygiene	Rodent	Rat Sighting	3+ Family Apt. Building	10033	539 WEST 179 STREET	WEST 179 STREET	PEDESTRIAN OVERPASS	ST NICHOLAS AVENUE			ADDRESS	NEW YORK		N/A	Assigned	2014-04-02 16:15:55	2014-03-03 16:25:37	Unspecified MANHATTAN	MANHATTAN	1002462	248157	Unspecified	MANHATTAN	Unspecified	Unspecified	Unspecified	Unspecified	Unspecified	Unspecified	Unspecified	Unspecified	Unspecified	N												40.8478
27559599	2014-03-03	2014-02-10	DOHMH	Department of Health and Mental Hygiene	Rodent	Rat Sighting	3+ Family Apt. Building	10033	9 CABRINI BOULEVARD	CABRINI BOULEVARD	WEST 177 STREET	RAMP			ADDRESS	NEW YORK		N/A	Pending	2014-04-02 01:32:39	2014-03-03 01:46:02	Unspecified MANHATTAN	MANHATTAN	1000528	248502	Unspecified	MANHATTAN	Unspecified	Unspecified	Unspecified	Unspecified	Unspecified	Unspecified	Unspecified	Unspecified	Unspecified	N												40.8487
27559093	2014-03-02		DOHMH	Department of Health and Mental Hygiene	Rodent	Rat Sighting	Other (Explain Below)	11205	591 MYRTLE AVENUE	MYRTLE AVENUE					LATLONG	BROOKLYN		N/A	Assigned	2014-04-01 21:17:25	2014-03-02	Unspecified BROOKLYN	BROOKLYN	995198	192220	Unspecified	BROOKLYN	Unspecified	Unspecified	Unspecified	Unspecified	Unspecified	Unspecified	Unspecified	Unspecified	Unspecified	N												40.6943
27559066	2014-03-02		DOHMH	Department of Health and Mental Hygiene	Rodent	Rat Sighting	3+ Family Apt. Building	11101	5-34 51 AVENUE	51 AVENUE	5 STREET	VERNON BOULEVARD			ADDRESS	LONG ISLAND CITY		N/A	Assigned	2014-04-01 19:17:23	2014-03-02 19:19:21	Unspecified QUEENS	QUEENS	996356	209760	Unspecified	QUEENS	Unspecified	Unspecified	Unspecified	Unspecified	Unspecified	Unspecified	Unspecified	Unspecified	Unspecified	N												40.7424
27559067	2014-03-02		DOHMH	Department of Health and Mental Hygiene	Rodent	Rat Sighting	3+ Family Apt. Building	11225	320 EMPIRE BOULEVARD	EMPIRE BOULEVARD	ROGERS AVENUE	NOSTRAND AVENUE			ADDRESS	BROOKLYN		N/A	Assigned	2014-04-01 05:19:50	2014-03-02 05:26:16	Unspecified BROOKLYN	BROOKLYN	997615	181137	Unspecified	BROOKLYN	Unspecified	Unspecified	Unspecified	Unspecified	Unspecified	Unspecified	Unspecified	Unspecified	Unspecified	N												40.6638
27559652	2014-03-02		DOHMH	Department of Health and Mental Hygiene	Rodent	Rat Sighting	3+ Family Mixed Use Building	10027	415 WEST 128 STREET	WEST 128 STREET	ST NICHOLAS TERRACE	CONVENT AVENUE			ADDRESS	NEW YORK		N/A	Assigned	2014-04-01 19:47:11	2014-03-02 19:54:32	Unspecified MANHATTAN	MANHATTAN	997451	235542	Unspecified	MANHATTAN	Unspecified	Unspecified	Unspecified	Unspecified	Unspecified	Unspecified	Unspecified	Unspecified	Unspecified	N												40.8132
27558007	2014-03-02		DOHMH	Department of Health and Mental Hygiene	Rodent	Rat Sighting	3+ Family Apt. Building	10027	415 WEST 128 STREET	WEST 128 STREET	ST NICHOLAS TERRACE	CONVENT AVENUE			ADDRESS	NEW YORK		N/A	Assigned	2014-04-01 20:19:02	2014-03-02 20:26:40	Unspecified MANHATTAN	MANHATTAN	997451	235542	Unspecified	MANHATTAN	Unspecified	Unspecified	Unspecified	Unspecified	Unspecified	Unspecified	Unspecified	Unspecified	Unspecified	N												40.8132
27557324	2014-03-02		DOHMH	Department of Health and Mental Hygiene	Rodent	Rat Sighting	3+ Family Apt. Building	11201	255 PACIFIC STREET	PACIFIC STREET	BOERUM PLACE	SMITH STREET			ADDRESS	BROOKLYN		N/A	Assigned	2014-04-01 19:32:36	2014-03-02 19:37:53	Unspecified BROOKLYN	BROOKLYN	986918	190044	Unspecified	BROOKLYN	Unspecified	Unspecified	Unspecified	Unspecified	Unspecified	Unspecified	Unspecified	Unspecified	Unspecified	N												40.6883
27555681	2014-03-02		DOHMH	Department of Health and Mental Hygiene	Rodent	Rat Sighting	3+ Family Apt. Building	11221	1209 BUSHWICK AVENUE	BUSHWICK AVENUE	JEFFERSON AVENUE	HANCOCK STREET			ADDRESS	BROOKLYN		N/A	Assigned	2014-04-01 12:29:06	2014-03-02 12:41:45	Unspecified BROOKLYN	BROOKLYN	1007618	189996	Unspecified	BROOKLYN	Unspecified	Unspecified	Unspecified	Unspecified	Unspecified	Unspecified	Unspecified	Unspecified	Unspecified	N												40.6881
27556229	2014-03-02		DOHMH	Department of Health and Mental Hygiene	Rodent	Rat Sighting	3+ Family Apt. Building	10461	2025 CONTINENTAL AVENUE	CONTINENTAL AVENUE	EAST 194 STREET	EAST 196 STREET			ADDRESS	BRONX		N/A	Assigned	2014-04-01 14:31:12	2014-03-02 14:37:07	Unspecified BRONX	BRONX	1031306	249965	Unspecified	BRONX	Unspecified	Unspecified	Unspecified	Unspecified	Unspecified	Unspecified	Unspecified	Unspecified	Unspecified	N												40.8526
27555632	2014-03-02		DOHMH	Department of Health and Mental Hygiene	Rodent	Rat Sighting	3+ Family Apt. Building	11233	166 SUMPTER STREET	SUMPTER STREET	HOWARD AVENUE	SARATOGA AVENUE			ADDRESS	BROOKLYN		N/A	Assigned	2014-04-01 19:06:45	2014-03-02 19:10:00	Unspecified BROOKLYN	BROOKLYN	1006932	187097	Unspecified	BROOKLYN	Unspecified	Unspecified	Unspecified	Unspecified	Unspecified	Unspecified	Unspecified	Unspecified	Unspecified	N												40.6802
27558514	2014-03-02	2014-01-27	DOHMH	Department of Health and Mental Hygiene	Rodent	Rat Sighting	3+ Family Apt. Building	10462	2131 WALLACE AVENUE	WALLACE AVENUE	BRADY AVENUE	LYDIG AVENUE			ADDRESS	BRONX		N/A	Pending	2014-04-01 14:16:48	2014-03-02 14:19:42	Unspecified BRONX	BRONX	1021641	250422	Unspecified	BRONX	Unspecified	Unspecified	Unspecified	Unspecified	Unspecified	Unspecified	Unspecified	Unspecified	Unspecified	N												40.8539
27558004	2014-03-02		DOHMH	Department of Health and Mental Hygiene	Rodent	Rat Sighting	Parking Lot/Garage	11223	2316 CONEY ISLAND AVENUE	CONEY ISLAND AVENUE					LATLONG	BROOKLYN		N/A	Assigned	2014-04-01 06:52:21	2014-03-02 06:55:10	Unspecified BROOKLYN	BROOKLYN	994887	157979	Unspecified	BROOKLYN	Unspecified	Unspecified	Unspecified	Unspecified	Unspecified	Unspecified	Unspecified	Unspecified	Unspecified	N												40.6003
27559649	2014-03-02		DOHMH	Department of Health and Mental Hygiene	Rodent	Rat Sighting	3+ Family Apt. Building	11213	621 CROWN STREET	CROWN STREET	ALBANY AVENUE	TROY AVENUE			ADDRESS	BROOKLYN		N/A	Assigned	2014-04-01 15:31:19	2014-03-02 15:36:02	Unspecified BROOKLYN	BROOKLYN	1001486	181776	Unspecified	BROOKLYN	Unspecified	Unspecified	Unspecified	Unspecified	Unspecified	Unspecified	Unspecified	Unspecified	Unspecified	N												40.6656
27557949	2014-03-02		DOHMH	Department of Health and Mental Hygiene	Rodent	Rat Sighting	3+ Family Apt. Building	10009	711 FDR DRIVE	FDR DRIVE					LATLONG	NEW YORK		N/A	Assigned	2014-04-01 07:02:42	2014-03-02 07:05:37	Unspecified MANHATTAN	MANHATTAN	991008	201874	Unspecified	MANHATTAN	Unspecified	Unspecified	Unspecified	Unspecified	Unspecified	Unspecified	Unspecified	Unspecified	Unspecified	N												40.7208
27557343	2014-03-02		DOHMH	Department of Health and Mental Hygiene	Rodent	Rat Sighting	3+ Family Apt. Building	10034	123 POST AVE	POST AVE					LATLONG	NEW YORK		N/A	Assigned	2014-04-01 06:54:53	2014-03-02 06:58:18	Unspecified MANHATTAN	MANHATTAN	1006412	254190	Unspecified	MANHATTAN	Unspecified	Unspecified	Unspecified	Unspecified	Unspecified	Unspecified	Unspecified	Unspecified	Unspecified	N												40.8643
27555678	2014-03-02	2014-02-21	DOHMH	Department of Health and Mental Hygiene	Rodent	Rat Sighting	3+ Family Apt. Building	10455	420 EAST 146 STREET	EAST 146 STREET	WILLIS AVENUE	BROOK AVENUE			ADDRESS	BRONX		N/A	Pending	2014-04-01 02:38:49	2014-03-02 02:43:25	Unspecified BRONX	BRONX	1006810	235787	Unspecified	BRONX	Unspecified	Unspecified	Unspecified	Unspecified	Unspecified	Unspecified	Unspecified	Unspecified	Unspecified	N												40.8138
27558554	2014-03-02		DOHMH	Department of Health and Mental Hygiene	Rodent	Rat Sighting	3+ Family Apt. Building	10009	514 EAST 13 STREET	EAST 13 STREET	AVENUE A	AVENUE B			ADDRESS	NEW YORK		N/A	Assigned	2014-04-01 12:45:20	2014-03-02 12:48:55	Unspecified MANHATTAN	MANHATTAN	989714	205044	Unspecified	MANHATTAN	Unspecified	Unspecified	Unspecified	Unspecified	Unspecified	Unspecified	Unspecified	Unspecified	Unspecified	N												40.7295
27559015	2014-03-02		DOHMH	Department of Health and Mental Hygiene	Rodent	Rat Sighting	3+ Family Apt. Building	10035	63 EAST 125 STREET	EAST 125 STREET	MADISON AVENUE	PARK AVENUE			ADDRESS	NEW YORK		N/A	Assigned	2014-04-01 09:17:29	2014-03-02 09:23:33	Unspecified MANHATTAN	MANHATTAN	1000838	232751	Unspecified	MANHATTAN	Unspecified	Unspecified	Unspecified	Unspecified	Unspecified	Unspecified	Unspecified	Unspecified	Unspecified	N												40.8055
27551694	2014-03-01		DOHMH	Department of Health and Mental Hygiene	Rodent	Rat Sighting	3+ Family Apt. Building	10003	39 EAST 1 STREET	EAST 1 STREET	2 AVENUE	1 AVENUE			ADDRESS	NEW YORK		N/A	Assigned	2014-03-31 17:46:33	2014-03-01 17:50:49	Unspecified MANHATTAN	MANHATTAN	987014	203024	Unspecified	MANHATTAN	Unspecified	Unspecified	Unspecified	Unspecified	Unspecified	Unspecified	Unspecified	Unspecified	Unspecified	N												40.7239
27553822	2014-03-01		DOHMH	Department of Health and Mental Hygiene	Rodent	Rat Sighting	3+ Family Apt. Building	11205	108 STEUBEN STREET	STEUBEN STREET	PARK AVENUE	MYRTLE AVENUE			ADDRESS	BROOKLYN		N/A	Assigned	2014-03-31 19:52:11	2014-03-01 20:05:57	Unspecified BROOKLYN	BROOKLYN	994438	192244	Unspecified	BROOKLYN	Unspecified	Unspecified	Unspecified	Unspecified	Unspecified	Unspecified	Unspecified	Unspecified	Unspecified	N												40.6943
27550157	2014-03-01	2014-01-06	DOHMH	Department of Health and Mental Hygiene	Rodent	Rat Sighting	3+ Family Apt. Building	11226	58 LINDEN BOULEVARD	LINDEN BOULEVARD	FLATBUSH AVENUE	CATON AVENUE			ADDRESS	BROOKLYN		N/A	Pending	2014-03-31 19:44:32	2014-03-01 19:50:27	Unspecified BROOKLYN	BROOKLYN	996146	176911	Unspecified	BROOKLYN	Unspecified	Unspecified	Unspecified	Unspecified	Unspecified	Unspecified	Unspecified	Unspecified	Unspecified	N												40.6522
27550158	2014-03-01		DOHMH	Department of Health and Mental Hygiene	Rodent	Rat Sighting	3+ Family Apt. Building	11357			19 AVENUE	149 STREET	149 STREET	19 AVENUE	INTERSECTION	WHITESTONE		N/A	Assigned	2014-03-31 19:23:01	2014-03-01 19:36:06	Unspecified QUEENS	QUEENS	1034971	224312	Unspecified	QUEENS	Unspecified	Unspecified	Unspecified	Unspecified	Unspecified	Unspecified	Unspecified	Unspecified	Unspecified	N												40.7822
27550138	2014-03-01		DOHMH	Department of Health and Mental Hygiene	Rodent	Rat Sighting	Vacant Lot	10458	2428 HOFFMAN STREET	HOFFMAN STREET					LATLONG	BRONX		N/A	Assigned	2014-03-31 23:29:12	2014-03-01 23:31:19	Unspecified BRONX	BRONX	1015289	251427	Unspecified	BRONX	Unspecified	Unspecified	Unspecified	Unspecified	Unspecified	Unspecified	Unspecified	Unspecified	Unspecified	N												40.8567
27552390	2014-03-01		DOHMH	Department of Health and Mental Hygiene	Rodent	Rat Sighting	1-2 Family Dwelling	10306	562 RIGA STREET	RIGA STREET	AVISTON STREET	DUGDALE STREET			ADDRESS	STATEN ISLAND		N/A	Assigned	2014-03-31 09:45:52	2014-03-01 09:53:13	Unspecified STATEN ISLAND	STATEN ISLAND	951530	141812	Unspecified	STATEN ISLAND	Unspecified	Unspecified	Unspecified	Unspecified	Unspecified	Unspecified	Unspecified	Unspecified	Unspecified	N												40.5559
27552963	2014-03-01		DOHMH	Department of Health and Mental Hygiene	Rodent	Rat Sighting	3+ Family Apt. Building	10472	1725 EAST 172 STREET	EAST 172 STREET	NOBLE AVENUE	ROSEDALE AVENUE			ADDRESS	BRONX		N/A	Assigned	2014-03-31 09:42:42	2014-03-01 09:53:14	Unspecified BRONX	BRONX	1020201	242592	Unspecified	BRONX	Unspecified	Unspecified	Unspecified	Unspecified	Unspecified	Unspecified	Unspecified	Unspecified	Unspecified	N												40.8325
27550816	2014-03-01		DOHMH	Department of Health and Mental Hygiene	Rodent	Rat Sighting	1-2 Family Dwelling	11217	380 STATE STREET	STATE STREET					LATLONG	BROOKLYN		N/A	Assigned	2014-03-31 08:51:08	2014-03-01 08:54:09	Unspecified BROOKLYN	BROOKLYN	988435	189748	Unspecified	BROOKLYN	Unspecified	Unspecified	Unspecified	Unspecified	Unspecified	Unspecified	Unspecified	Unspecified	Unspecified	N												40.6875
27551559	2014-03-01		DOHMH	Department of Health and Mental Hygiene	Rodent	Rat Sighting	Catch Basin/Sewer	11225	12 HAWTHORNE STREET	HAWTHORNE STREET	FLATBUSH AVENUE	BEDFORD AVENUE			ADDRESS	BROOKLYN		N/A	Assigned	2014-03-31 16:35:55	2014-03-01 16:43:51	Unspecified BROOKLYN	BROOKLYN	995500	178740	Unspecified	BROOKLYN	Unspecified	Unspecified	Unspecified	Unspecified	Unspecified	Unspecified	Unspecified	Unspecified	Unspecified	N												40.6573
27550167	2014-03-01		DOHMH	Department of Health and Mental Hygiene	Rodent	Rat Sighting	Commercial Building	11413	225-01 MERRICK BOULEVARD	MERRICK BOULEVARD	225 STREET	226 STREET			ADDRESS	SPRINGFIELD GARDENS		N/A	Assigned	2014-03-31 15:14:31	2014-03-01 15:16:05	Unspecified QUEENS	QUEENS	1055078	186230	Unspecified	QUEENS	Unspecified	Unspecified	Unspecified	Unspecified	Unspecified	Unspecified	Unspecified	Unspecified	Unspecified	N												40.6776
27550148	2014-03-01		DOHMH	Department of Health and Mental Hygiene	Rodent	Rat Sighting	1-2 Family Dwelling	11373	3436 90TH STREET	90TH STREET					LATLONG	ELMHURST		N/A	Assigned	2014-03-31 17:46:27	2014-03-01 17:49:47	Unspecified QUEENS	QUEENS	1018995	209193	Unspecified	QUEENS	Unspecified	Unspecified	Unspecified	Unspecified	Unspecified	Unspecified	Unspecified	Unspecified	Unspecified	N												40.7408
27550180	2014-03-01		DOHMH	Department of Health and Mental Hygiene	Rodent	Rat Sighting	Other (Explain Below)	10032	WEST 156 STREET	WEST 156 STREET	BROADWAY	RIVERSIDE DRIVE			BLOCKFACE	NEW YORK		N/A	Assigned	2014-03-31 13:41:23	2014-03-01 13:49:48	Unspecified MANHATTAN	MANHATTAN	999040	243107	Unspecified	MANHATTAN	Unspecified	Unspecified	Unspecified	Unspecified	Unspecified	Unspecified	Unspecified	Unspecified	Unspecified	N												40.8339
27550104	2014-03-01		DOHMH	Department of Health and Mental Hygiene	Rodent	Rat Sighting	3+ Family Apt. Building	10467	679 WARING AVENUE	WARING AVENUE	OLINVILLE AVENUE	WHITE PLAINS ROAD			ADDRESS	BRONX		N/A	Assigned	2014-03-31 12:23:49	2014-03-01 12:29:02	Unspecified BRONX	BRONX	1020699	253124	Unspecified	BRONX	Unspecified	Unspecified	Unspecified	Unspecified	Unspecified	Unspecified	Unspecified	Unspecified	Unspecified	N												40.8614
27543446	2014-03-01		DOHMH	Department of Health and Mental Hygiene	Rodent	Rat Sighting	Commercial Building	10013	401 GREENWICH STREET	GREENWICH STREET					LATLONG	NEW YORK		N/A	Assigned	2014-03-31 00:26:28	2014-03-01 00:29:50	Unspecified MANHATTAN	MANHATTAN	981566	201923	Unspecified	MANHATTAN	Unspecified	Unspecified	Unspecified	Unspecified	Unspecified	Unspecified	Unspecified	Unspecified	Unspecified	N												40.7209
27553705	2014-03-01		DOHMH	Department of Health and Mental Hygiene	Rodent	Rat Sighting	Other (Explain Below)	10465	EAST 177TH STREET	EAST 177TH STREET					LATLONG	BRONX		N/A	Assigned	2014-03-31 06:40:07	2014-03-01 06:42:39	Unspecified BRONX	BRONX	1032445	239795	Unspecified	BRONX	Unspecified	Unspecified	Unspecified	Unspecified	Unspecified	Unspecified	Unspecified	Unspecified	Unspecified	N												40.8247
27553651	2014-03-01		DOHMH	Department of Health and Mental Hygiene	Rodent	Rat Sighting	Other (Explain Below)	10462	2156 CRUGER AVENUE	CRUGER AVENUE	LYDIG AVENUE	PELHAM PARKWAY			ADDRESS	BRONX		N/A	Assigned	2014-03-31 16:33:20	2014-03-01 16:43:51	Unspecified BRONX	BRONX	1021137	250885	Unspecified	BRONX	Unspecified	Unspecified	Unspecified	Unspecified	Unspecified	Unspecified	Unspecified	Unspecified	Unspecified	N												40.8552
27547900	2014-02-28		DOHMH	Department of Health and Mental Hygiene	Rodent	Rat Sighting	3+ Family Mixed Use Building	11105	23-70 29 STREET	29 STREET	23 ROAD	24 AVENUE			ADDRESS	ASTORIA		N/A	Assigned	2014-03-30 12:27:22	2014-02-28 12:34:54	Unspecified QUEENS	QUEENS	1007603	221122	Unspecified	QUEENS	Unspecified	Unspecified	Unspecified	Unspecified	Unspecified	Unspecified	Unspecified	Unspecified	Unspecified	N												40.7736
27549165	2014-02-28		DOHMH	Department of Health and Mental Hygiene	Rodent	Rat Sighting	3+ Family Apt. Building	10453	1997 DAVIDSON AVENUE	DAVIDSON AVENUE	WEST TREMONT AVENUE	WEST BURNSIDE AVENUE			ADDRESS	BRONX		N/A	Assigned	2014-03-30 11:20:33	2014-02-28 11:41:45	Unspecified BRONX	BRONX	1009291	249971	Unspecified	BRONX	Unspecified	Unspecified	Unspecified	Unspecified	Unspecified	Unspecified	Unspecified	Unspecified	Unspecified	N												40.8528
27544590	2014-02-28		DOHMH	Department of Health and Mental Hygiene	Rodent	Rat Sighting	Other (Explain Below)	10025	2720 BROADWAY	BROADWAY	AMSTERDAM AVENUE	BROADWAY			ADDRESS	NEW YORK		N/A	Assigned	2014-03-30 15:32:59	2014-02-28 15:42:26	Unspecified MANHATTAN	MANHATTAN	993168	230637	Unspecified	MANHATTAN	Unspecified	Unspecified	Unspecified	Unspecified	Unspecified	Unspecified	Unspecified	Unspecified	Unspecified	N												40.7997
27544665	2014-02-28		DOHMH	Department of Health and Mental Hygiene	Rodent	Rat Sighting	1-2 Family Dwelling	11237	434 HARMAN STREET	HARMAN STREET	WYCKOFF AVENUE	ST NICHOLAS AVENUE			ADDRESS	BROOKLYN		N/A	Assigned	2014-03-30 09:36:53	2014-02-28 09:42:37	Unspecified BROOKLYN	BROOKLYN	1007542	195340	Unspecified	BROOKLYN	Unspecified	Unspecified	Unspecified	Unspecified	Unspecified	Unspecified	Unspecified	Unspecified	Unspecified	N												40.7028
27541288	2014-02-28	2014-02-24 09:52:34	DOHMH	Department of Health and Mental Hygiene	Rodent	Rat Sighting	1-2 Family Dwelling	10462	1438 ZEREGA AVENUE	ZEREGA AVENUE	TRATMAN AVENUE	LYON AVENUE			ADDRESS	BRONX		N/A	Pending	2014-03-30 11:44:41	2014-02-28 11:52:22	Unspecified BRONX	BRONX	1026357	244468	Unspecified	BRONX	Unspecified	Unspecified	Unspecified	Unspecified	Unspecified	Unspecified	Unspecified	Unspecified	Unspecified	N												40.8376
27548056	2014-02-28		DOHMH	Department of Health and Mental Hygiene	Rodent	Rat Sighting	1-2 Family Dwelling	10026	WEST 113TH STREET	WEST 113TH STREET					LATLONG	NEW YORK		N/A	Assigned	2014-03-30 23:12:01	2014-02-28 23:15:38	Unspecified MANHATTAN	MANHATTAN	995812	231875	Unspecified	MANHATTAN	Unspecified	Unspecified	Unspecified	Unspecified	Unspecified	Unspecified	Unspecified	Unspecified	Unspecified	N												40.8031
27548057	2014-02-28	2014-01-02	DOHMH	Department of Health and Mental Hygiene	Rodent	Rat Sighting	3+ Family Apt. Building	10014	13 MORTON STREET	MORTON STREET	BLEECKER STREET	7 AVENUE SOUTH			ADDRESS	NEW YORK		N/A	Pending	2014-03-30 19:20:07	2014-02-28 19:22:36	Unspecified MANHATTAN	MANHATTAN	983153	205680	Unspecified	MANHATTAN	Unspecified	Unspecified	Unspecified	Unspecified	Unspecified	Unspecified	Unspecified	Unspecified	Unspecified	N												40.7312
27542472	2014-02-28		DOHMH	Department of Health and Mental Hygiene	Rodent	Rat Sighting	3+ Family Apt. Building	10029	2130 FIRST AVENUE	FIRST AVENUE	EAST 109 STREET	EAST 110 STREET			ADDRESS	NEW YORK		N/A	Assigned	2014-03-30 16:23:41	2014-02-28 16:37:56	Unspecified MANHATTAN	MANHATTAN	1001315	227802	Unspecified	MANHATTAN	Unspecified	Unspecified	Unspecified	Unspecified	Unspecified	Unspecified	Unspecified	Unspecified	Unspecified	N												40.7919
27543375	2014-02-28	2014-01-15	DOHMH	Department of Health and Mental Hygiene	Rodent	Rat Sighting	3+ Family Apt. Building	11216	1137 DEAN STREET	DEAN STREET	BEDFORD AVENUE	NOSTRAND AVENUE			ADDRESS	BROOKLYN		N/A	Pending	2014-03-30 17:53:33	2014-02-28 18:02:30	Unspecified BROOKLYN	BROOKLYN	997601	185926	Unspecified	BROOKLYN	Unspecified	Unspecified	Unspecified	Unspecified	Unspecified	Unspecified	Unspecified	Unspecified	Unspecified	N												40.677
27542357	2014-02-28		DOHMH	Department of Health and Mental Hygiene	Rodent	Rat Sighting	Single Room Occupancy (SRO)	11226	1069 ROGERS AVENUE	ROGERS AVENUE	CORTELYOU ROAD	CLARENDON ROAD			ADDRESS	BROOKLYN		N/A	Assigned	2014-03-30 14:08:42	2014-02-28 14:14:57	Unspecified BROOKLYN	BROOKLYN	997645	173872	Unspecified	BROOKLYN	Unspecified	Unspecified	Unspecified	Unspecified	Unspecified	Unspecified	Unspecified	Unspecified	Unspecified	N												40.6439
27543524	2014-02-28		DOHMH	Department of Health and Mental Hygiene	Rodent	Rat Sighting	Commercial Building	10461	55 WESTCHESTER SQUARE	WESTCHESTER SQUARE	LANE AVENUE	FINK AVENUE			ADDRESS	BRONX		N/A	Assigned	2014-03-30 19:26:37	2014-02-28 19:31:51	Unspecified BRONX	BRONX	1027607	245886	Unspecified	BRONX	Unspecified	Unspecified	Unspecified	Unspecified	Unspecified	Unspecified	Unspecified	Unspecified	Unspecified	N												40.8415
27543516	2014-02-28		DOHMH	Department of Health and Mental Hygiene	Rodent	Rat Sighting	Vacant Building	10303	16 BUSH AVENUE	BUSH AVENUE					LATLONG	STATEN ISLAND		N/A	Assigned	2014-03-30 17:51:16	2014-02-28 17:53:02	Unspecified STATEN ISLAND	STATEN ISLAND	940066	171169	Unspecified	STATEN ISLAND	Unspecified	Unspecified	Unspecified	Unspecified	Unspecified	Unspecified	Unspecified	Unspecified	Unspecified	N												40.6364
27542471	2014-02-28		DOHMH	Department of Health and Mental Hygiene	Rodent	Rat Sighting	3+ Family Apt. Building	11233	1856 PROSPECT PLACE	PROSPECT PLACE	SARATOGA AVENUE	THOMAS S BOYLAND STREET			ADDRESS	BROOKLYN		N/A	Assigned	2014-03-30 17:07:25	2014-02-28 17:15:23	Unspecified BROOKLYN	BROOKLYN	1007809	184259	Unspecified	BROOKLYN	Unspecified	Unspecified	Unspecified	Unspecified	Unspecified	Unspecified	Unspecified	Unspecified	Unspecified	N												40.6724
27541298	2014-02-28		DOHMH	Department of Health and Mental Hygiene	Rodent	Rat Sighting	3+ Family Apt. Building	10019	360 WEST 51 STREET	WEST 51 STREET	8 AVENUE	9 AVENUE			ADDRESS	NEW YORK		N/A	Assigned	2014-03-30 08:50:25	2014-02-28 08:52:49	Unspecified MANHATTAN	MANHATTAN	987637	217550	Unspecified	MANHATTAN	Unspecified	Unspecified	Unspecified	Unspecified	Unspecified	Unspecified	Unspecified	Unspecified	Unspecified	N												40.7638
27545579	2014-02-28		DOHMH	Department of Health and Mental Hygiene	Rodent	Rat Sighting	Commercial Building	11212	710 ROCKAWAY AVENUE	ROCKAWAY AVENUE					LATLONG	BROOKLYN		N/A	Assigned	2014-03-30 12:55:07	2014-02-28 13:00:17	Unspecified BROOKLYN	BROOKLYN	1009462	180614	Unspecified	BROOKLYN	Unspecified	Unspecified	Unspecified	Unspecified	Unspecified	Unspecified	Unspecified	Unspecified	Unspecified	N												40.6624
27547815	2014-02-28		DOHMH	Department of Health and Mental Hygiene	Rodent	Rat Sighting	3+ Family Apt. Building	11204	1770 63 STREET	63 STREET	17 AVENUE	18 AVENUE			ADDRESS	BROOKLYN		N/A	Assigned	2014-03-30 11:35:12	2014-02-28 11:48:10	Unspecified BROOKLYN	BROOKLYN	987084	165442	Unspecified	BROOKLYN	Unspecified	Unspecified	Unspecified	Unspecified	Unspecified	Unspecified	Unspecified	Unspecified	Unspecified	N												40.6208
27540202	2014-02-27		DOHMH	Department of Health and Mental Hygiene	Rodent	Rat Sighting	1-2 Family Dwelling	11422	147-11 BROOKVILLE BOULEVARD	BROOKVILLE BOULEVARD	147 AVENUE	147 ROAD			ADDRESS	ROSEDALE		N/A	Assigned	2014-03-29 09:36:54	2014-02-27 09:48:40	Unspecified QUEENS	QUEENS	1055001	178781	Unspecified	QUEENS	Unspecified	Unspecified	Unspecified	Unspecified	Unspecified	Unspecified	Unspecified	Unspecified	Unspecified	N												40.6571
27534997	2014-02-27		DOHMH	Department of Health and Mental Hygiene	Rodent	Rat Sighting	3+ Family Apt. Building	10035	112 EAST 128 STREET	EAST 128 STREET	PARK AVENUE	LEXINGTON AVENUE			ADDRESS	NEW YORK		N/A	Assigned	2014-03-29 11:40:09	2014-02-27 11:45:29	Unspecified MANHATTAN	MANHATTAN	1001707	233177	Unspecified	MANHATTAN	Unspecified	Unspecified	Unspecified	Unspecified	Unspecified	Unspecified	Unspecified	Unspecified	Unspecified	N												40.8067
27534993	2014-02-27		DOHMH	Department of Health and Mental Hygiene	Rodent	Rat Sighting	Other (Explain Below)	11221	484 WILSON AVENUE	WILSON AVENUE	JEFFERSON AVENUE	HANCOCK STREET			ADDRESS	BROOKLYN		N/A	Assigned	2014-03-29 12:59:01	2014-02-27 13:05:35	Unspecified BROOKLYN	BROOKLYN	1008817	191603	Unspecified	BROOKLYN	Unspecified	Unspecified	Unspecified	Unspecified	Unspecified	Unspecified	Unspecified	Unspecified	Unspecified	N												40.6925
27533831	2014-02-27		DOHMH	Department of Health and Mental Hygiene	Rodent	Rat Sighting	3+ Family Apt. Building	10472	1268 STRATFORD AVENUE	STRATFORD AVENUE	WESTCHESTER AVENUE	EAST 172 STREET			ADDRESS	BRONX		N/A	Assigned	2014-03-29 04:25:02	2014-02-28 08:07:20	Unspecified BRONX	BRONX	1018606	241972	Unspecified	BRONX	Unspecified	Unspecified	Unspecified	Unspecified	Unspecified	Unspecified	Unspecified	Unspecified	Unspecified	N												40.8308
27537085	2014-02-27		DOHMH	Department of Health and Mental Hygiene	Rodent	Rat Sighting	3+ Family Apt. Building	10014	455 HUDSON STREET	HUDSON STREET	MORTON STREET	BARROW STREET			ADDRESS	NEW YORK		N/A	Assigned	2014-03-29 22:09:52	2014-02-27	Unspecified MANHATTAN	MANHATTAN	982394	205702	Unspecified	MANHATTAN	Unspecified	Unspecified	Unspecified	Unspecified	Unspecified	Unspecified	Unspecified	Unspecified	Unspecified	N												40.7313
27532760	2014-02-27		DOHMH	Department of Health and Mental Hygiene	Rodent	Rat Sighting	3+ Family Apt. Building	10031	556 WEST 140 STREET	WEST 140 STREET	HAMILTON PLACE	BROADWAY			ADDRESS	NEW YORK		N/A	Assigned	2014-03-29 09:37:30	2014-02-27 09:43:00	Unspecified MANHATTAN	MANHATTAN	997575	239076	Unspecified	MANHATTAN	Unspecified	Unspecified	Unspecified	Unspecified	Unspecified	Unspecified	Unspecified	Unspecified	Unspecified	N												40.8229
27529636	2014-02-27		DOHMH	Department of Health and Mental Hygiene	Rodent	Rat Sighting	3+ Family Apt. Building	11237	257 BLEECKER STREET	BLEECKER STREET					LATLONG	BROOKLYN		N/A	Assigned	2014-03-29 02:11:57	2014-02-27 02:13:55	Unspecified BROOKLYN	BROOKLYN	1007115	194034	Unspecified	BROOKLYN	Unspecified	Unspecified	Unspecified	Unspecified	Unspecified	Unspecified	Unspecified	Unspecified	Unspecified	N												40.6992
27536955	2014-02-27	2013-11-25	DOHMH	Department of Health and Mental Hygiene	Rodent	Rat Sighting	3+ Family Apt. Building	10029	2100 1ST AVENUE	1ST AVENUE					LATLONG	NEW YORK		N/A	Pending	2014-03-29 23:52:14	2013-11-25	Unspecified MANHATTAN	MANHATTAN	1001142	227491	Unspecified	MANHATTAN	Unspecified	Unspecified	Unspecified	Unspecified	Unspecified	Unspecified	Unspecified	Unspecified	Unspecified	N												40.7911
27536040	2014-02-27		DOHMH	Department of Health and Mental Hygiene	Rodent	Rat Sighting	Vacant Building	11221	589 PUTNAM AVENUE	PUTNAM AVENUE	MARCUS GARVEY BOULEVARD	LEWIS AVENUE			ADDRESS	BROOKLYN		N/A	Assigned	2014-03-29 15:39:15	2014-02-27 15:48:52	Unspecified BROOKLYN	BROOKLYN	1001562	189019	Unspecified	BROOKLYN	Unspecified	Unspecified	Unspecified	Unspecified	Unspecified	Unspecified	Unspecified	Unspecified	Unspecified	N												40.6855
27533902	2014-02-27		DOHMH	Department of Health and Mental Hygiene	Rodent	Rat Sighting	3+ Family Apt. Building	11205	16 KOSCIUSZKO STREET	KOSCIUSZKO STREET	BEDFORD AVENUE	SPENCER COURT			ADDRESS	BROOKLYN		N/A	Assigned	2014-03-29 08:44:13	2014-02-27 08:52:50	Unspecified BROOKLYN	BROOKLYN	996812	190750	Unspecified	BROOKLYN	Unspecified	Unspecified	Unspecified	Unspecified	Unspecified	Unspecified	Unspecified	Unspecified	Unspecified	N												40.6902
27533823	2014-02-27		DOHMH	Department of Health and Mental Hygiene	Rodent	Rat Sighting	1-2 Family Dwelling	11221	589 PUTNAM AVENUE	PUTNAM AVENUE	MARCUS GARVEY BOULEVARD	LEWIS AVENUE			ADDRESS	BROOKLYN		N/A	Assigned	2014-03-29 15:56:25	2014-02-27 16:01:25	Unspecified BROOKLYN	BROOKLYN	1001562	189019	Unspecified	BROOKLYN	Unspecified	Unspecified	Unspecified	Unspecified	Unspecified	Unspecified	Unspecified	Unspecified	Unspecified	N												40.6855
27538053	2014-02-27	2013-12-23	DOHMH	Department of Health and Mental Hygiene	Rodent	Rat Sighting	3+ Family Apt. Building	10453	2042 GRAND AVENUE	GRAND AVENUE	WEST BURNSIDE AVENUE	WEST 180 STREET			ADDRESS	BRONX		N/A	Pending	2014-03-29 09:30:03	2014-02-27 09:42:59	Unspecified BRONX	BRONX	1009362	250489	Unspecified	BRONX	Unspecified	Unspecified	Unspecified	Unspecified	Unspecified	Unspecified	Unspecified	Unspecified	Unspecified	N												40.8542
27529518	2014-02-26	2014-02-26	DOHMH	Department of Health and Mental Hygiene	Rodent	Rat Sighting	3+ Family Mixed Use Building	10023	145 WEST 71 STREET	WEST 71 STREET	COLUMBUS AVENUE	BROADWAY			ADDRESS	NEW YORK		N/A	Closed	2014-03-28 12:15:47	2014-02-26 12:21:17	Unspecified MANHATTAN	MANHATTAN	989630	222466	Unspecified	MANHATTAN	Unspecified	Unspecified	Unspecified	Unspecified	Unspecified	Unspecified	Unspecified	Unspecified	Unspecified	N												40.7773
27524079	2014-02-26		DOHMH	Department of Health and Mental Hygiene	Rodent	Rat Sighting	Vacant Building	10303	16 BUSH AVENUE	BUSH AVENUE					LATLONG	STATEN ISLAND		N/A	Assigned	2014-03-28 10:04:27	2014-02-26 10:06:41	Unspecified STATEN ISLAND	STATEN ISLAND	940066	171169	Unspecified	STATEN ISLAND	Unspecified	Unspecified	Unspecified	Unspecified	Unspecified	Unspecified	Unspecified	Unspecified	Unspecified	N												40.6364
27524089	2014-02-26		DOHMH	Department of Health and Mental Hygiene	Rodent	Rat Sighting	1-2 Family Dwelling	11214	1624 81ST STREET	81ST STREET					LATLONG	BROOKLYN		N/A	Assigned	2014-03-28 17:31:47	2014-02-26 17:34:20	Unspecified BROOKLYN	BROOKLYN	983168	162377	Unspecified	BROOKLYN	Unspecified	Unspecified	Unspecified	Unspecified	Unspecified	Unspecified	Unspecified	Unspecified	Unspecified	N												40.6124
27525136	2014-02-26		DOHMH	Department of Health and Mental Hygiene	Rodent	Rat Sighting	3+ Family Apt. Building	10031	508 WEST 151 STREET	WEST 151 STREET	AMSTERDAM AVENUE	BROADWAY			ADDRESS	NEW YORK		N/A	Assigned	2014-03-28 13:27:59	2014-02-26 13:34:46	Unspecified MANHATTAN	MANHATTAN	999357	241402	Unspecified	MANHATTAN	Unspecified	Unspecified	Unspecified	Unspecified	Unspecified	Unspecified	Unspecified	Unspecified	Unspecified	N												40.8293
27525212	2014-02-26		DOHMH	Department of Health and Mental Hygiene	Rodent	Rat Sighting	Other (Explain Below)	10025	WEST 107 STREET	WEST 107 STREET	AMSTERDAM AVENUE	BROADWAY			BLOCKFACE	NEW YORK		N/A	Assigned	2014-03-28 15:22:56	2014-02-26 15:33:20	Unspecified MANHATTAN	MANHATTAN	993538	231336	Unspecified	MANHATTAN	Unspecified	Unspecified	Unspecified	Unspecified	Unspecified	Unspecified	Unspecified	Unspecified	Unspecified	N												40.8016
27526344	2014-02-26		DOHMH	Department of Health and Mental Hygiene	Rodent	Rat Sighting	3+ Family Mixed Use Building	10468	2505 UNIVERSITY AVENUE	UNIVERSITY AVENUE	WEST 190 STREET	WEST 192 STREET			ADDRESS	BRONX		N/A	Assigned	2014-03-28 13:32:05	2014-02-26 13:47:59	Unspecified BRONX	BRONX	1011060	254680	Unspecified	BRONX	Unspecified	Unspecified	Unspecified	Unspecified	Unspecified	Unspecified	Unspecified	Unspecified	Unspecified	N												40.8657
27527297	2014-02-26		DOHMH	Department of Health and Mental Hygiene	Rodent	Rat Sighting	3+ Family Apt. Building	10024	131 WEST 87 STREET	WEST 87 STREET	COLUMBUS AVENUE	AMSTERDAM AVENUE			ADDRESS	NEW YORK		N/A	Assigned	2014-03-28 16:45:39	2014-02-26 16:50:08	Unspecified MANHATTAN	MANHATTAN	991807	226224	Unspecified	MANHATTAN	Unspecified	Unspecified	Unspecified	Unspecified	Unspecified	Unspecified	Unspecified	Unspecified	Unspecified	N												40.7876
27526169	2014-02-26		DOHMH	Department of Health and Mental Hygiene	Rodent	Rat Sighting	3+ Family Apt. Building	10454	525 EAST 138 STREET	EAST 138 STREET	BROOK AVENUE	ST ANNS AVENUE			ADDRESS	BRONX		N/A	Assigned	2014-03-28 17:40:45	2014-02-26 17:51:56	Unspecified BRONX	BRONX	1006778	233414	Unspecified	BRONX	Unspecified	Unspecified	Unspecified	Unspecified	Unspecified	Unspecified	Unspecified	Unspecified	Unspecified	N												40.8073
27528460	2014-02-26		DOHMH	Department of Health and Mental Hygiene	Rodent	Rat Sighting	3+ Family Mixed Use Building	10016	230 EAST 29 STREET	EAST 29 STREET	3 AVENUE	2 AVENUE			ADDRESS	NEW YORK		N/A	Assigned	2014-03-28 10:55:41	2014-02-26 11:05:10	Unspecified MANHATTAN	MANHATTAN	989903	209694	Unspecified	MANHATTAN	Unspecified	Unspecified	Unspecified	Unspecified	Unspecified	Unspecified	Unspecified	Unspecified	Unspecified	N												40.7422
27528293	2014-02-26	2013-12-11	DOHMH	Department of Health and Mental Hygiene	Rodent	Rat Sighting	3+ Family Apt. Building	10468	2344 DAVIDSON AVENUE	DAVIDSON AVENUE	EVELYN PLACE	NORTH STREET			ADDRESS	BRONX		N/A	Pending	2014-03-28 13:22:28	2014-02-26 13:42:38	Unspecified BRONX	BRONX	1010769	252572	Unspecified	BRONX	Unspecified	Unspecified	Unspecified	Unspecified	Unspecified	Unspecified	Unspecified	Unspecified	Unspecified	N												40.8599
27529517	2014-02-26	2014-02-21	DOHMH	Department of Health and Mental Hygiene	Rodent	Rat Sighting	3+ Family Mixed Use Building	11238	488 WAVERLY AVENUE	WAVERLY AVENUE	GATES AVENUE	FULTON STREET			ADDRESS	BROOKLYN		N/A	Pending	2014-03-28 10:38:49	2014-02-26 10:41:35	Unspecified BROOKLYN	BROOKLYN	993699	188309	Unspecified	BROOKLYN	Unspecified	Unspecified	Unspecified	Unspecified	Unspecified	Unspecified	Unspecified	Unspecified	Unspecified	N												40.6835
27529478	2014-02-26		DOHMH	Department of Health and Mental Hygiene	Rodent	Rat Sighting	Office Building	10451			CONCOURSE VILLAGE WEST	EAST 161 STREET	EAST 161 STREET	CONCOURSE VILLAGE WEST	INTERSECTION	BRONX		N/A	Assigned	2014-03-28 09:18:08	2014-02-26 09:28:49	Unspecified BRONX	BRONX	1006071	240366	Unspecified	BRONX	Unspecified	Unspecified	Unspecified	Unspecified	Unspecified	Unspecified	Unspecified	Unspecified	Unspecified	N												40.8264
27531694	2014-02-26		DOHMH	Department of Health and Mental Hygiene	Rodent	Rat Sighting	3+ Family Mixed Use Building	11216	462 NOSTRAND AVENUE	NOSTRAND AVENUE	JEFFERSON AVENUE	HANCOCK STREET			ADDRESS	BROOKLYN		N/A	Assigned	2014-03-28 16:52:41	2014-02-26 17:06:06	Unspecified BROOKLYN	BROOKLYN	998081	188153	Unspecified	BROOKLYN	Unspecified	Unspecified	Unspecified	Unspecified	Unspecified	Unspecified	Unspecified	Unspecified	Unspecified	N												40.6831
27524126	2014-02-26		DOHMH	Department of Health and Mental Hygiene	Rodent	Rat Sighting	3+ Family Apt. Building	11385	1704 GATES AVENUE	GATES AVENUE	CYPRESS AVENUE	SENECA AVENUE			ADDRESS	RIDGEWOOD		N/A	Assigned	2014-03-28 17:54:11	2014-02-26 17:57:09	Unspecified QUEENS	QUEENS	1009379	195163	Unspecified	QUEENS	Unspecified	Unspecified	Unspecified	Unspecified	Unspecified	Unspecified	Unspecified	Unspecified	Unspecified	N												40.7023
27525113	2014-02-26		DOHMH	Department of Health and Mental Hygiene	Rodent	Rat Sighting	3+ Family Apt. Building	11237	1229 HALSEY STREET	HALSEY STREET					LATLONG	BROOKLYN		N/A	Assigned	2014-03-28 13:38:44	2014-02-26 13:41:34	Unspecified BROOKLYN	BROOKLYN	1009848	192045	Unspecified	BROOKLYN	Unspecified	Unspecified	Unspecified	Unspecified	Unspecified	Unspecified	Unspecified	Unspecified	Unspecified	N												40.6938
27525211	2014-02-26		DOHMH	Department of Health and Mental Hygiene	Rodent	Rat Sighting	1-2 Family Dwelling	10303	329 VAN PELT AVENUE	VAN PELT AVENUE					LATLONG	STATEN ISLAND		N/A	Assigned	2014-03-28 10:02:27	2014-02-26 10:05:32	Unspecified STATEN ISLAND	STATEN ISLAND	941149	168034	Unspecified	STATEN ISLAND	Unspecified	Unspecified	Unspecified	Unspecified	Unspecified	Unspecified	Unspecified	Unspecified	Unspecified	N												40.6278
27525273	2014-02-26		DOHMH	Department of Health and Mental Hygiene	Rodent	Rat Sighting	3+ Family Mixed Use Building	11237	1322 HALSEY STREET	HALSEY STREET	KNICKERBOCKER AVENUE	IRVING AVENUE			ADDRESS	BROOKLYN		N/A	Assigned	2014-03-28 14:11:36	2014-02-26 14:21:25	Unspecified BROOKLYN	BROOKLYN	1010065	192198	Unspecified	BROOKLYN	Unspecified	Unspecified	Unspecified	Unspecified	Unspecified	Unspecified	Unspecified	Unspecified	Unspecified	N												40.6942
27526252	2014-02-26		DOHMH	Department of Health and Mental Hygiene	Rodent	Rat Sighting	3+ Family Apt. Building	10456	186 EAST 164 STREET	EAST 164 STREET	GRAND CONCOURSE	SHERIDAN AVENUE			ADDRESS	BRONX		N/A	Assigned	2014-03-28 13:53:26	2014-02-26 14:04:08	Unspecified BRONX	BRONX	1006349	241414	Unspecified	BRONX	Unspecified	Unspecified	Unspecified	Unspecified	Unspecified	Unspecified	Unspecified	Unspecified	Unspecified	N												40.8293
27526168	2014-02-26	2014-01-09	DOHMH	Department of Health and Mental Hygiene	Rodent	Rat Sighting	3+ Family Apt. Building	11385	1706 GATES AVENUE	GATES AVENUE	CYPRESS AVENUE	SENECA AVENUE			ADDRESS	RIDGEWOOD		N/A	Pending	2014-03-28 17:58:37	2014-02-26 18:02:21	Unspecified QUEENS	QUEENS	1009384	195169	Unspecified	QUEENS	Unspecified	Unspecified	Unspecified	Unspecified	Unspecified	Unspecified	Unspecified	Unspecified	Unspecified	N												40.7023
27526339	2014-02-26		DOHMH	Department of Health and Mental Hygiene	Rodent	Rat Sighting	3+ Family Mixed Use Building	10457	2000 VALENTINE AVENUE	VALENTINE AVENUE	EAST BURNSIDE AVENUE	EAST BURNSIDE AVENUE			ADDRESS	BRONX		N/A	Assigned	2014-03-28 14:30:39	2014-02-26 14:37:28	Unspecified BRONX	BRONX	1011718	249007	Unspecified	BRONX	Unspecified	Unspecified	Unspecified	Unspecified	Unspecified	Unspecified	Unspecified	Unspecified	Unspecified	N												40.8501
27529463	2014-02-26		DOHMH	Department of Health and Mental Hygiene	Rodent	Rat Sighting	Vacant Building	11221	589 PUTNAM AVENUE	PUTNAM AVENUE	MARCUS GARVEY BOULEVARD	LEWIS AVENUE			ADDRESS	BROOKLYN		N/A	Assigned	2014-03-28 16:27:13	2014-02-26 16:34:31	Unspecified BROOKLYN	BROOKLYN	1001562	189019	Unspecified	BROOKLYN	Unspecified	Unspecified	Unspecified	Unspecified	Unspecified	Unspecified	Unspecified	Unspecified	Unspecified	N												40.6855
27530671	2014-02-26	2014-01-24	DOHMH	Department of Health and Mental Hygiene	Rodent	Rat Sighting	3+ Family Apt. Building	10457	1511 SHERIDAN AVENUE	SHERIDAN AVENUE	EAST 172 STREET	EAST MT EDEN AVENUE			ADDRESS	BRONX		N/A	Pending	2014-03-28 09:33:20	2014-02-26 09:40:59	Unspecified BRONX	BRONX	1008782	245677	Unspecified	BRONX	Unspecified	Unspecified	Unspecified	Unspecified	Unspecified	Unspecified	Unspecified	Unspecified	Unspecified	N												40.841
27528461	2014-02-26		DOHMH	Department of Health and Mental Hygiene	Rodent	Rat Sighting	3+ Family Apt. Building	10028	345 EAST 86 STREET	EAST 86 STREET	2 AVENUE	1 AVENUE			ADDRESS	NEW YORK		N/A	Assigned	2014-03-28 23:13:08	2014-02-23	Unspecified MANHATTAN	MANHATTAN	997921	222515	Unspecified	MANHATTAN	Unspecified	Unspecified	Unspecified	Unspecified	Unspecified	Unspecified	Unspecified	Unspecified	Unspecified	N												40.7774
27526338	2014-02-26		DOHMH	Department of Health and Mental Hygiene	Rodent	Rat Sighting	3+ Family Mixed Use Building	10031	556 WEST 140 STREET	WEST 140 STREET	HAMILTON PLACE	BROADWAY			ADDRESS	NEW YORK		N/A	Assigned	2014-03-28 20:56:44	2014-02-26 21:04:52	Unspecified MANHATTAN	MANHATTAN	997575	239076	Unspecified	MANHATTAN	Unspecified	Unspecified	Unspecified	Unspecified	Unspecified	Unspecified	Unspecified	Unspecified	Unspecified	N												40.8229
27530620	2014-02-26		DOHMH	Department of Health and Mental Hygiene	Rodent	Rat Sighting	3+ Family Apt. Building	11354	34-15 PARSONS BLVD	PARSONS BLVD					LATLONG	FLUSHING		N/A	Assigned	2014-03-28 23:30:34	2014-02-26	Unspecified QUEENS	QUEENS	1033223	218540	Unspecified	QUEENS	Unspecified	Unspecified	Unspecified	Unspecified	Unspecified	Unspecified	Unspecified	Unspecified	Unspecified	N												40.7664
27531630	2014-02-26		DOHMH	Department of Health and Mental Hygiene	Rodent	Rat Sighting	3+ Family Apt. Building	10452	1035 WOODYCREST AVENUE	WOODYCREST AVENUE	WEST 164 STREET	WEST 165 STREET			ADDRESS	BRONX		N/A	Assigned	2014-03-28 22:07:27	2014-02-20	Unspecified BRONX	BRONX	1004319	242888	Unspecified	BRONX	Unspecified	Unspecified	Unspecified	Unspecified	Unspecified	Unspecified	Unspecified	Unspecified	Unspecified	N												40.8333
27530670	2014-02-26		DOHMH	Department of Health and Mental Hygiene	Rodent	Rat Sighting	3+ Family Apt. Building	10009	950 EAST 4TH WALK	EAST 4TH WALK					LATLONG	NEW YORK		N/A	Assigned	2014-03-28 19:52:26	2014-02-26 19:54:28	Unspecified MANHATTAN	MANHATTAN	990943	201630	Unspecified	MANHATTAN	Unspecified	Unspecified	Unspecified	Unspecified	Unspecified	Unspecified	Unspecified	Unspecified	Unspecified	N												40.7201
27515099	2014-02-25		DOHMH	Department of Health and Mental Hygiene	Rodent	Rat Sighting	3+ Family Apt. Building	11226	2415 NEWKIRK AVENUE	NEWKIRK AVENUE	BEDFORD AVENUE	EAST 25 STREET			ADDRESS	BROOKLYN		N/A	Assigned	2014-03-27 08:36:45	2014-02-25 08:44:28	Unspecified BROOKLYN	BROOKLYN	997034	172323	Unspecified	BROOKLYN	Unspecified	Unspecified	Unspecified	Unspecified	Unspecified	Unspecified	Unspecified	Unspecified	Unspecified	N												40.6397
27515079	2014-02-25	2014-02-25	DOHMH	Department of Health and Mental Hygiene	Rodent	Rat Sighting	Construction Site	10038	140 FULTON STREET	FULTON STREET	NASSAU STREET	BROADWAY			ADDRESS	NEW YORK		N/A	Closed	2014-03-27 16:07:33	2014-02-25 16:15:01	Unspecified MANHATTAN	MANHATTAN	981935	198138	Unspecified	MANHATTAN	Unspecified	Unspecified	Unspecified	Unspecified	Unspecified	Unspecified	Unspecified	Unspecified	Unspecified	N												40.7105
27522938	2014-02-25	2014-02-19	DOHMH	Department of Health and Mental Hygiene	Rodent	Rat Sighting	3+ Family Apt. Building	10453	1730 ANDREWS AVENUE	ANDREWS AVENUE	WEST 176 STREET	WEST TREMONT AVENUE			ADDRESS	BRONX		N/A	Pending	2014-03-27 11:58:07	2014-02-25 12:06:11	Unspecified BRONX	BRONX	1007075	249031	Unspecified	BRONX	Unspecified	Unspecified	Unspecified	Unspecified	Unspecified	Unspecified	Unspecified	Unspecified	Unspecified	N												40.8502
27516177	2014-02-25		DOHMH	Department of Health and Mental Hygiene	Rodent	Rat Sighting	3+ Family Apt. Building	10453	1630 UNDERCLIFF AVENUE	UNDERCLIFF AVENUE	WEST 175 STREET	WEST 176 STREET			ADDRESS	BRONX		N/A	Assigned	2014-03-27 12:26:18	2014-02-25 12:37:59	Unspecified BRONX	BRONX	1005833	248641	Unspecified	BRONX	Unspecified	Unspecified	Unspecified	Unspecified	Unspecified	Unspecified	Unspecified	Unspecified	Unspecified	N												40.8491
27515075	2014-02-25		DOHMH	Department of Health and Mental Hygiene	Rodent	Rat Sighting	3+ Family Apt. Building	11375	67-70 YELLOWSTONE BOULEVARD	YELLOWSTONE BOULEVARD	67 DRIVE	68 AVENUE			ADDRESS	FOREST HILLS		N/A	Assigned	2014-03-27 11:45:53	2014-02-25 11:49:52	Unspecified QUEENS	QUEENS	1026175	204080	Unspecified	QUEENS	Unspecified	Unspecified	Unspecified	Unspecified	Unspecified	Unspecified	Unspecified	Unspecified	Unspecified	N												40.7267
27515148	2014-02-25		DOHMH	Department of Health and Mental Hygiene	Rodent	Rat Sighting	3+ Family Apt. Building	11233	864 HERKIMER STREET	HERKIMER STREET	SUYDAM PLACE	BUFFALO AVENUE			ADDRESS	BROOKLYN		N/A	Assigned	2014-03-27 13:44:25	2014-02-25 13:52:56	Unspecified BROOKLYN	BROOKLYN	1005100	186400	Unspecified	BROOKLYN	Unspecified	Unspecified	Unspecified	Unspecified	Unspecified	Unspecified	Unspecified	Unspecified	Unspecified	N												40.6783
27521773	2014-02-25	2014-02-21	DOHMH	Department of Health and Mental Hygiene	Rodent	Rat Sighting	3+ Family Apt. Building	11238	488 WAVERLY AVENUE	WAVERLY AVENUE	GATES AVENUE	FULTON STREET			ADDRESS	BROOKLYN		N/A	Pending	2014-03-27 10:20:01	2014-02-25 10:28:03	Unspecified BROOKLYN	BROOKLYN	993699	188309	Unspecified	BROOKLYN	Unspecified	Unspecified	Unspecified	Unspecified	Unspecified	Unspecified	Unspecified	Unspecified	Unspecified	N												40.6835
27520801	2014-02-25		DOHMH	Department of Health and Mental Hygiene	Rodent	Rat Sighting	Other (Explain Below)	11249	90 MORTON STREET	MORTON STREET	JULIANA PLACE	BEDFORD AVENUE			ADDRESS	BROOKLYN		N/A	Assigned	2014-03-27 23:41:23	2014-02-25	Unspecified BROOKLYN	BROOKLYN	994009	196775	Unspecified	BROOKLYN	Unspecified	Unspecified	Unspecified	Unspecified	Unspecified	Unspecified	Unspecified	Unspecified	Unspecified	N												40.7068
27521898	2014-02-25	2014-02-26	DOHMH	Department of Health and Mental Hygiene	Rodent	Rat Sighting	3+ Family Mixed Use Building	11201	90 ATLANTIC AVENUE	ATLANTIC AVENUE	HICKS STREET	HENRY STREET			ADDRESS	BROOKLYN		N/A	Closed	2014-03-27 23:12:47	2014-02-26	Unspecified BROOKLYN	BROOKLYN	985081	191015	Unspecified	BROOKLYN	Unspecified	Unspecified	Unspecified	Unspecified	Unspecified	Unspecified	Unspecified	Unspecified	Unspecified	N												40.691
27516166	2014-02-25	2014-01-17	DOHMH	Department of Health and Mental Hygiene	Rodent	Rat Sighting	3+ Family Apt. Building	10467	2818 BRONX PARK EAST	BRONX PARK EAST	BRITTON STREET	ARNOW AVENUE			ADDRESS	BRONX		N/A	Pending	2014-03-27 19:32:16	2014-02-25 19:35:27	Unspecified BRONX	BRONX	1020081	255176	Unspecified	BRONX	Unspecified	Unspecified	Unspecified	Unspecified	Unspecified	Unspecified	Unspecified	Unspecified	Unspecified	N												40.867
27515147	2014-02-25	2014-02-19	DOHMH	Department of Health and Mental Hygiene	Rodent	Rat Sighting	3+ Family Mixed Use Building	10453	1730 ANDREWS AVENUE	ANDREWS AVENUE	WEST 176 STREET	WEST TREMONT AVENUE			ADDRESS	BRONX		N/A	Pending	2014-03-27 12:17:17	2014-02-25 12:25:16	Unspecified BRONX	BRONX	1007075	249031	Unspecified	BRONX	Unspecified	Unspecified	Unspecified	Unspecified	Unspecified	Unspecified	Unspecified	Unspecified	Unspecified	N												40.8502
27518471	2014-02-25		DOHMH	Department of Health and Mental Hygiene	Rodent	Rat Sighting	3+ Family Apt. Building	11208	115 LOGAN STREET	LOGAN STREET	RIDGEWOOD AVENUE	FORCE TUBE AVENUE			ADDRESS	BROOKLYN		N/A	Assigned	2014-03-27 14:05:24	2014-02-25 14:22:29	Unspecified BROOKLYN	BROOKLYN	1018009	188397	Unspecified	BROOKLYN	Unspecified	Unspecified	Unspecified	Unspecified	Unspecified	Unspecified	Unspecified	Unspecified	Unspecified	N												40.6837
27513037	2014-02-25		DOHMH	Department of Health and Mental Hygiene	Rodent	Rat Sighting	3+ Family Apt. Building	11207	638 WILSON AVENUE	WILSON AVENUE	COOPER STREET	MOFFAT STREET			ADDRESS	BROOKLYN		N/A	Assigned	2014-03-27 00:28:55	2014-02-25	Unspecified BROOKLYN	BROOKLYN	1010502	190345	Unspecified	BROOKLYN	Unspecified	Unspecified	Unspecified	Unspecified	Unspecified	Unspecified	Unspecified	Unspecified	Unspecified	N												40.6891
27515080	2014-02-25		DOHMH	Department of Health and Mental Hygiene	Rodent	Rat Sighting	Other (Explain Below)	11367	138-39 JEWEL AVENUE	JEWEL AVENUE	138 STREET	140 STREET			ADDRESS	FLUSHING		N/A	Assigned	2014-03-27 17:02:50	2014-02-25 17:10:10	Unspecified QUEENS	QUEENS	1032145	204908	Unspecified	QUEENS	Unspecified	Unspecified	Unspecified	Unspecified	Unspecified	Unspecified	Unspecified	Unspecified	Unspecified	N												40.729
27517303	2014-02-25		DOHMH	Department of Health and Mental Hygiene	Rodent	Rat Sighting	Other (Explain Below)	11249	152 NORTH 8 STREET	NORTH 8 STREET	BERRY STREET	BEDFORD AVENUE			ADDRESS	BROOKLYN		N/A	Assigned	2014-03-27 17:46:54	2014-02-25 17:53:41	Unspecified BROOKLYN	BROOKLYN	996005	201108	Unspecified	BROOKLYN	Unspecified	Unspecified	Unspecified	Unspecified	Unspecified	Unspecified	Unspecified	Unspecified	Unspecified	N												40.7187
27519712	2014-02-25		DOHMH	Department of Health and Mental Hygiene	Rodent	Rat Sighting	1-2 Family Dwelling	10303	329 VAN PELT AVENUE	VAN PELT AVENUE					LATLONG	STATEN ISLAND		N/A	Assigned	2014-03-27 22:01:11	2014-02-19	Unspecified STATEN ISLAND	STATEN ISLAND	941149	168034	Unspecified	STATEN ISLAND	Unspecified	Unspecified	Unspecified	Unspecified	Unspecified	Unspecified	Unspecified	Unspecified	Unspecified	N												40.6278
27521772	2014-02-25		DOHMH	Department of Health and Mental Hygiene	Rodent	Rat Sighting	3+ Family Apt. Building	10035	234 EAST 119 STREET	EAST 119 STREET	3 AVENUE	2 AVENUE			ADDRESS	NEW YORK		N/A	Assigned	2014-03-27 18:58:19	2014-02-25 19:04:00	Unspecified MANHATTAN	MANHATTAN	1001495	230562	Unspecified	MANHATTAN	Unspecified	Unspecified	Unspecified	Unspecified	Unspecified	Unspecified	Unspecified	Unspecified	Unspecified	N												40.7995
27523004	2014-02-25		DOHMH	Department of Health and Mental Hygiene	Rodent	Rat Sighting	3+ Family Apt. Building	11230	84 LAWRENCE AVENUE	LAWRENCE AVENUE	MC DONALD AVENUE	EAST 3 STREET			ADDRESS	BROOKLYN		N/A	Assigned	2014-03-27 18:51:57	2014-02-25 19:01:54	Unspecified BROOKLYN	BROOKLYN	990975	168657	Unspecified	BROOKLYN	Unspecified	Unspecified	Unspecified	Unspecified	Unspecified	Unspecified	Unspecified	Unspecified	Unspecified	N												40.6296
27520725	2014-02-25		DOHMH	Department of Health and Mental Hygiene	Rodent	Rat Sighting	3+ Family Apt. Building	10003	19 EAST 3 STREET	EAST 3 STREET	BOWERY	2 AVENUE			ADDRESS	NEW YORK		N/A	Assigned	2014-03-27 18:11:33	2014-02-25 18:20:41	Unspecified MANHATTAN	MANHATTAN	986813	203765	Unspecified	MANHATTAN	Unspecified	Unspecified	Unspecified	Unspecified	Unspecified	Unspecified	Unspecified	Unspecified	Unspecified	N												40.726
27522038	2014-02-25		DOHMH	Department of Health and Mental Hygiene	Rodent	Rat Sighting	3+ Family Apt. Building	11208	3326 FULTON STREET	FULTON STREET	PINE STREET				ADDRESS	BROOKLYN		N/A	Assigned	2014-03-27 17:13:32	2014-02-25 17:22:35	Unspecified BROOKLYN	BROOKLYN	1019513	188302	Unspecified	BROOKLYN	Unspecified	Unspecified	Unspecified	Unspecified	Unspecified	Unspecified	Unspecified	Unspecified	Unspecified	N												40.6835
27523020	2014-02-25		DOHMH	Department of Health and Mental Hygiene	Rodent	Rat Sighting	3+ Family Apt. Building	10472	1215 ELDER AVENUE	ELDER AVENUE	WESTCHESTER AVENUE	EAST 172 STREET			ADDRESS	BRONX		N/A	Assigned	2014-03-27 16:03:26	2014-02-25 16:09:36	Unspecified BRONX	BRONX	1017644	241407	Unspecified	BRONX	Unspecified	Unspecified	Unspecified	Unspecified	Unspecified	Unspecified	Unspecified	Unspecified	Unspecified	N												40.8292
27519554	2014-02-25		DOHMH	Department of Health and Mental Hygiene	Rodent	Rat Sighting	Commercial Building	11217	395 ATLANTIC AVENUE	ATLANTIC AVENUE					LATLONG	BROOKLYN		N/A	Assigned	2014-03-27 07:37:17	2014-02-25 07:40:17	Unspecified BROOKLYN	BROOKLYN	988441	190124	Unspecified	BROOKLYN	Unspecified	Unspecified	Unspecified	Unspecified	Unspecified	Unspecified	Unspecified	Unspecified	Unspecified	N												40.6885
27522937	2014-02-25		DOHMH	Department of Health and Mental Hygiene	Rodent	Rat Sighting	1-2 Family Mixed Use Building	11236	1056 EAST 99 STREET	EAST 99 STREET	AVENUE J	AVENUE K			ADDRESS	BROOKLYN		N/A	Assigned	2014-03-27 10:01:13	2014-02-25 10:06:45	Unspecified BROOKLYN	BROOKLYN	1013053	173246	Unspecified	BROOKLYN	Unspecified	Unspecified	Unspecified	Unspecified	Unspecified	Unspecified	Unspecified	Unspecified	Unspecified	N												40.6422
27519516	2014-02-25		DOHMH	Department of Health and Mental Hygiene	Rodent	Rat Sighting	3+ Family Mixed Use Building	10019	796 9 AVENUE	9 AVENUE	WEST 52 STREET	WEST 53 STREET			ADDRESS	NEW YORK		N/A	Assigned	2014-03-27 04:58:51	2014-02-25 05:02:02	Unspecified MANHATTAN	MANHATTAN	987664	218064	Unspecified	MANHATTAN	Unspecified	Unspecified	Unspecified	Unspecified	Unspecified	Unspecified	Unspecified	Unspecified	Unspecified	N												40.7652
27523021	2014-02-25	2014-02-25	DOHMH	Department of Health and Mental Hygiene	Rodent	Rat Sighting	3+ Family Apt. Building	10031	527 WEST 135 STREET	WEST 135 STREET	AMSTERDAM AVENUE	BROADWAY			ADDRESS	NEW YORK		N/A	Closed	2014-03-27 14:31:10	2014-02-25 14:41:42	Unspecified MANHATTAN	MANHATTAN	997225	237783	Unspecified	MANHATTAN	Unspecified	Unspecified	Unspecified	Unspecified	Unspecified	Unspecified	Unspecified	Unspecified	Unspecified	N												40.8193
27515074	2014-02-25	2013-12-06	DOHMH	Department of Health and Mental Hygiene	Rodent	Rat Sighting	3+ Family Apt. Building	10451	960 GRAND CONCOURSE	GRAND CONCOURSE					LATLONG	BRONX		N/A	Pending	2014-03-27 11:10:05	2014-02-25 11:14:28	Unspecified BRONX	BRONX	1006200	241371	Unspecified	BRONX	Unspecified	Unspecified	Unspecified	Unspecified	Unspecified	Unspecified	Unspecified	Unspecified	Unspecified	N												40.8292
27520673	2014-02-25	2014-01-27	DOHMH	Department of Health and Mental Hygiene	Rodent	Rat Sighting	3+ Family Apt. Building	10462	2131 WALLACE AVENUE	WALLACE AVENUE	BRADY AVENUE	LYDIG AVENUE			ADDRESS	BRONX		N/A	Pending	2014-03-27 13:49:35	2014-02-25 13:51:53	Unspecified BRONX	BRONX	1021641	250422	Unspecified	BRONX	Unspecified	Unspecified	Unspecified	Unspecified	Unspecified	Unspecified	Unspecified	Unspecified	Unspecified	N												40.8539
27519649	2014-02-25		DOHMH	Department of Health and Mental Hygiene	Rodent	Rat Sighting	Other (Explain Below)	10457	RYER AVENUE	RYER AVENUE	EAST 181 STREET	EAST 182 STREET			BLOCKFACE	BRONX		N/A	Assigned	2014-03-27 08:38:40	2014-02-25 08:47:43	Unspecified BRONX	BRONX	1011923	250786	Unspecified	BRONX	Unspecified	Unspecified	Unspecified	Unspecified	Unspecified	Unspecified	Unspecified	Unspecified	Unspecified	N												40.855
27518458	2014-02-25		DOHMH	Department of Health and Mental Hygiene	Rodent	Rat Sighting	3+ Family Apt. Building	11101	39-25 24 STREET	24 STREET	39 AVENUE	40 AVENUE			ADDRESS	LONG ISLAND CITY		N/A	Assigned	2014-03-27 12:51:16	2014-02-25 12:58:13	Unspecified QUEENS	QUEENS	1001451	214258	Unspecified	QUEENS	Unspecified	Unspecified	Unspecified	Unspecified	Unspecified	Unspecified	Unspecified	Unspecified	Unspecified	N												40.7547
27518453	2014-02-25	2014-02-20	DOHMH	Department of Health and Mental Hygiene	Rodent	Rat Sighting	1-2 Family Dwelling	11436	120-06 144 STREET	144 STREET	120 AVENUE	143 STREET			ADDRESS	JAMAICA		N/A	Pending	2014-03-27 08:00:01	2014-02-25 08:07:21	Unspecified QUEENS	QUEENS	1040891	185730	Unspecified	QUEENS	Unspecified	Unspecified	Unspecified	Unspecified	Unspecified	Unspecified	Unspecified	Unspecified	Unspecified	N												40.6763
27517403	2014-02-25		DOHMH	Department of Health and Mental Hygiene	Rodent	Rat Sighting	3+ Family Apt. Building	10003	5 EAST 3 STREET	EAST 3 STREET	BOWERY	2 AVENUE			ADDRESS	NEW YORK		N/A	Assigned	2014-03-27 08:29:11	2014-02-25 08:35:54	Unspecified MANHATTAN	MANHATTAN	986664	203847	Unspecified	MANHATTAN	Unspecified	Unspecified	Unspecified	Unspecified	Unspecified	Unspecified	Unspecified	Unspecified	Unspecified	N												40.7262
27517288	2014-02-25	2014-02-19	DOHMH	Department of Health and Mental Hygiene	Rodent	Rat Sighting	1-2 Family Dwelling	11106	34-32 12 STREET	12 STREET	34 AVENUE	35 AVENUE			ADDRESS	ASTORIA		N/A	Pending	2014-03-27 16:18:57	2014-02-25 16:24:37	Unspecified QUEENS	QUEENS	1001546	217387	Unspecified	QUEENS	Unspecified	Unspecified	Unspecified	Unspecified	Unspecified	Unspecified	Unspecified	Unspecified	Unspecified	N												40.7633
27516178	2014-02-25		DOHMH	Department of Health and Mental Hygiene	Rodent	Rat Sighting	Construction Site	11210			ALBANY AVENUE	GLENWOOD ROAD	GLENWOOD ROAD	ALBANY AVENUE	INTERSECTION	BROOKLYN		N/A	Assigned	2014-03-27 13:16:08	2014-02-25 13:28:20	Unspecified BROOKLYN	BROOKLYN	1001662	170503	Unspecified	BROOKLYN	Unspecified	Unspecified	Unspecified	Unspecified	Unspecified	Unspecified	Unspecified	Unspecified	Unspecified	N												40.6347
27516159	2014-02-25		DOHMH	Department of Health and Mental Hygiene	Rodent	Rat Sighting	3+ Family Apt. Building	10026	16 WEST 111 STREET	WEST 111 STREET	5 AVENUE	LENOX AVENUE			ADDRESS	NEW YORK		N/A	Assigned	2014-03-27 18:08:30	2014-02-25 18:12:20	Unspecified MANHATTAN	MANHATTAN	998209	229944	Unspecified	MANHATTAN	Unspecified	Unspecified	Unspecified	Unspecified	Unspecified	Unspecified	Unspecified	Unspecified	Unspecified	N												40.7978
27516281	2014-02-25		DOHMH	Department of Health and Mental Hygiene	Rodent	Rat Sighting	1-2 Family Dwelling	11225	259 MAPLE STREET	MAPLE STREET	ROGERS AVENUE	NOSTRAND AVENUE			ADDRESS	BROOKLYN		N/A	Assigned	2014-03-27 08:56:18	2014-02-25 09:08:54	Unspecified BROOKLYN	BROOKLYN	997541	180008	Unspecified	BROOKLYN	Unspecified	Unspecified	Unspecified	Unspecified	Unspecified	Unspecified	Unspecified	Unspecified	Unspecified	N												40.6607
27523022	2014-02-25		DOHMH	Department of Health and Mental Hygiene	Rodent	Rat Sighting	3+ Family Apt. Building	11238	681 CLASSON AVENUE	CLASSON AVENUE	BERGEN STREET	ST MARKS AVENUE			ADDRESS	BROOKLYN		N/A	Assigned	2014-03-27 09:35:46	2014-02-25 09:44:11	Unspecified BROOKLYN	BROOKLYN	995540	185924	Unspecified	BROOKLYN	Unspecified	Unspecified	Unspecified	Unspecified	Unspecified	Unspecified	Unspecified	Unspecified	Unspecified	N												40.677
27507172	2014-02-24	2014-01-02	DOHMH	Department of Health and Mental Hygiene	Rodent	Rat Sighting	Other (Explain Below)	10467	2752 BRONX PARK EAST	BRONX PARK EAST	ALLERTON AVENUE	BRITTON STREET			ADDRESS	BRONX		N/A	Pending	2014-03-26 10:05:40	2014-02-24 10:13:41	Unspecified BRONX	BRONX	1020089	254820	Unspecified	BRONX	Unspecified	Unspecified	Unspecified	Unspecified	Unspecified	Unspecified	Unspecified	Unspecified	Unspecified	N												40.866
27507159	2014-02-24	2014-01-24	DOHMH	Department of Health and Mental Hygiene	Rodent	Rat Sighting	3+ Family Apt. Building	10457	1511 SHERIDAN AVENUE	SHERIDAN AVENUE	EAST 172 STREET	EAST MT EDEN AVENUE			ADDRESS	BRONX		N/A	Pending	2014-03-26 13:51:12	2014-02-24 14:04:06	Unspecified BRONX	BRONX	1008782	245677	Unspecified	BRONX	Unspecified	Unspecified	Unspecified	Unspecified	Unspecified	Unspecified	Unspecified	Unspecified	Unspecified	N												40.841
27507182	2014-02-24		DOHMH	Department of Health and Mental Hygiene	Rodent	Rat Sighting	Vacant Building	11221	585 PUTNAM AVENUE	PUTNAM AVENUE	MARCUS GARVEY BOULEVARD	LEWIS AVENUE			ADDRESS	BROOKLYN		N/A	Assigned	2014-03-26 07:49:46	2014-02-24 07:56:01	Unspecified BROOKLYN	BROOKLYN	1001532	189015	Unspecified	BROOKLYN	Unspecified	Unspecified	Unspecified	Unspecified	Unspecified	Unspecified	Unspecified	Unspecified	Unspecified	N												40.6855
27507218	2014-02-24		DOHMH	Department of Health and Mental Hygiene	Rodent	Rat Sighting	1-2 Family Dwelling	10472	2200 BLACKROCK AVENUE	BLACKROCK AVENUE	CASTLE HILL AVENUE	CROSS BRONX EXPRESSWAY			ADDRESS	BRONX		N/A	Assigned	2014-03-26 11:02:16	2014-02-24 11:10:22	Unspecified BRONX	BRONX	1025746	241372	Unspecified	BRONX	Unspecified	Unspecified	Unspecified	Unspecified	Unspecified	Unspecified	Unspecified	Unspecified	Unspecified	N												40.8291
27509232	2014-02-24		DOHMH	Department of Health and Mental Hygiene	Rodent	Rat Sighting	Vacant Building	10451			EAST 161 STREET	CONCOURSE VILLAGE WEST	CONCOURSE VILLAGE WEST	EAST 161 STREET	INTERSECTION	BRONX		N/A	Assigned	2014-03-26 18:44:39	2014-02-24 18:53:35	Unspecified BRONX	BRONX	1006071	240366	Unspecified	BRONX	Unspecified	Unspecified	Unspecified	Unspecified	Unspecified	Unspecified	Unspecified	Unspecified	Unspecified	N												40.8264
27509183	2014-02-24	2014-01-31	DOHMH	Department of Health and Mental Hygiene	Rodent	Rat Sighting	3+ Family Mixed Use Building	11231	185 SACKETT STREET	SACKETT STREET	HICKS STREET	HENRY STREET			ADDRESS	BROOKLYN		N/A	Pending	2014-03-26 13:35:10	2014-02-24 13:42:44	Unspecified BROOKLYN	BROOKLYN	984184	188617	Unspecified	BROOKLYN	Unspecified	Unspecified	Unspecified	Unspecified	Unspecified	Unspecified	Unspecified	Unspecified	Unspecified	N												40.6844
27509182	2014-02-24		DOHMH	Department of Health and Mental Hygiene	Rodent	Rat Sighting	3+ Family Apt. Building	10453	1950 ANDREWS AVENUE	ANDREWS AVENUE	WEST 179 STREET	WEST 180 STREET			ADDRESS	BRONX		N/A	Assigned	2014-03-26 12:48:09	2014-02-24 12:59:17	Unspecified BRONX	BRONX	1008412	250921	Unspecified	BRONX	Unspecified	Unspecified	Unspecified	Unspecified	Unspecified	Unspecified	Unspecified	Unspecified	Unspecified	N												40.8554
27509285	2014-02-24		DOHMH	Department of Health and Mental Hygiene	Rodent	Rat Sighting	Other (Explain Below)	11385	59-04 ST FELIX AVENUE	ST FELIX AVENUE	SENECA AVENUE	60 STREET			ADDRESS	RIDGEWOOD		N/A	Assigned	2014-03-26 12:55:24	2014-02-24 13:04:29	Unspecified QUEENS	QUEENS	1012696	193058	Unspecified	QUEENS	Unspecified	Unspecified	Unspecified	Unspecified	Unspecified	Unspecified	Unspecified	Unspecified	Unspecified	N												40.6965
27510241	2014-02-24		DOHMH	Department of Health and Mental Hygiene	Rodent	Rat Sighting	3+ Family Apt. Building	10024	131 WEST 87 STREET	WEST 87 STREET	COLUMBUS AVENUE	AMSTERDAM AVENUE			ADDRESS	NEW YORK		N/A	Assigned	2014-03-26 14:48:20	2014-02-24 14:58:25	Unspecified MANHATTAN	MANHATTAN	991807	226224	Unspecified	MANHATTAN	Unspecified	Unspecified	Unspecified	Unspecified	Unspecified	Unspecified	Unspecified	Unspecified	Unspecified	N												40.7876
27507171	2014-02-24		DOHMH	Department of Health and Mental Hygiene	Rodent	Rat Sighting	3+ Family Apt. Building	10033	587 WEST 177 STREET	WEST 177 STREET	AUDUBON AVENUE	ST NICHOLAS AVENUE			ADDRESS	NEW YORK		N/A	Assigned	2014-03-26 05:36:02	2014-02-24 05:45:26	Unspecified MANHATTAN	MANHATTAN	1002180	247707	Unspecified	MANHATTAN	Unspecified	Unspecified	Unspecified	Unspecified	Unspecified	Unspecified	Unspecified	Unspecified	Unspecified	N												40.8466
27510252	2014-02-24		DOHMH	Department of Health and Mental Hygiene	Rodent	Rat Sighting	3+ Family Apt. Building	10463	3824 WALDO AVENUE	WALDO AVENUE	DASH PLACE	MANHATTAN COLLEGE PARKWAY			ADDRESS	BRONX		N/A	Assigned	2014-03-26 11:37:35	2014-02-24 11:41:34	Unspecified BRONX	BRONX	1010920	262761	Unspecified	BRONX	Unspecified	Unspecified	Unspecified	Unspecified	Unspecified	Unspecified	Unspecified	Unspecified	Unspecified	N												40.8879
27509918	2014-02-24		DOHMH	Department of Health and Mental Hygiene	Rodent	Rat Sighting	School/Pre-School	10028	345 EAST 86 STREET	EAST 86 STREET	2 AVENUE	1 AVENUE			ADDRESS	NEW YORK		N/A	Assigned	2014-03-26 10:43:06	2014-02-24 10:51:35	Unspecified MANHATTAN	MANHATTAN	997921	222515	Unspecified	MANHATTAN	Unspecified	Unspecified	Unspecified	Unspecified	Unspecified	Unspecified	Unspecified	Unspecified	Unspecified	N												40.7774
27511097	2014-02-24		DOHMH	Department of Health and Mental Hygiene	Rodent	Rat Sighting	3+ Family Apt. Building	10467	241 EAST 207 STREET	EAST 207 STREET	BAINBRIDGE AVENUE	PERRY AVENUE			ADDRESS	BRONX		N/A	Assigned	2014-03-26 13:00:16	2014-02-24 13:08:41	Unspecified BRONX	BRONX	1017928	258320	Unspecified	BRONX	Unspecified	Unspecified	Unspecified	Unspecified	Unspecified	Unspecified	Unspecified	Unspecified	Unspecified	N												40.8756
27510254	2014-02-24	2014-03-04 13:05:12	DOHMH	Department of Health and Mental Hygiene	Rodent	Rat Sighting	3+ Family Apt. Building	11216	1367 DEAN STREET	DEAN STREET	BROOKLYN AVENUE	KINGSTON AVENUE			ADDRESS	BROOKLYN		N/A	Closed	2014-03-26 14:47:31	2014-03-04 13:05:12	08 BROOKLYN	BROOKLYN	999956	185760	Unspecified	BROOKLYN	Unspecified	Unspecified	Unspecified	Unspecified	Unspecified	Unspecified	Unspecified	Unspecified	Unspecified	N												40.6765
27511099	2014-02-24	2014-02-28 15:04:56	DOHMH	Department of Health and Mental Hygiene	Rodent	Rat Sighting	3+ Family Mixed Use Building	11216	1059 BERGEN STREET	BERGEN STREET	ROGERS AVENUE	NOSTRAND AVENUE			ADDRESS	BROOKLYN		N/A	Closed	2014-03-26 10:16:37	2014-02-28 15:04:56	08 BROOKLYN	BROOKLYN	997785	185628	Unspecified	BROOKLYN	Unspecified	Unspecified	Unspecified	Unspecified	Unspecified	Unspecified	Unspecified	Unspecified	Unspecified	N												40.6762
27512196	2014-02-24		DOHMH	Department of Health and Mental Hygiene	Rodent	Rat Sighting	3+ Family Apt. Building	10460	1550 MINFORD PLACE	MINFORD PLACE	EAST 172 STREET	EAST 173 STREET			ADDRESS	BRONX		N/A	Assigned	2014-03-26 14:29:20	2014-02-24 14:35:54	Unspecified BRONX	BRONX	1014678	243646	Unspecified	BRONX	Unspecified	Unspecified	Unspecified	Unspecified	Unspecified	Unspecified	Unspecified	Unspecified	Unspecified	N												40.8354
27514119	2014-02-24		DOHMH	Department of Health and Mental Hygiene	Rodent	Rat Sighting	Other (Explain Below)	10031	30 HAMILTON PLACE	HAMILTON PLACE	WEST 138 STREET	WEST 139 STREET			ADDRESS	NEW YORK		N/A	Assigned	2014-03-26 21:40:56	2014-02-24	Unspecified MANHATTAN	MANHATTAN	997403	238745	Unspecified	MANHATTAN	Unspecified	Unspecified	Unspecified	Unspecified	Unspecified	Unspecified	Unspecified	Unspecified	Unspecified	N												40.822
27511174	2014-02-24		DOHMH	Department of Health and Mental Hygiene	Rodent	Rat Sighting	Other (Explain Below)	10128	EAST 91 STREET	EAST 91 STREET	5 AVENUE	MADISON AVENUE			BLOCKFACE	NEW YORK		N/A	Assigned	2014-03-26 20:52:12	2014-02-24 20:58:55	Unspecified MANHATTAN	MANHATTAN	996077	225050	Unspecified	MANHATTAN	Unspecified	Unspecified	Unspecified	Unspecified	Unspecified	Unspecified	Unspecified	Unspecified	Unspecified	N												40.7844
27512097	2014-02-24	2014-02-26	DOHMH	Department of Health and Mental Hygiene	Rodent	Rat Sighting	3+ Family Apt. Building	11201	96 ATLANTIC AVENUE	ATLANTIC AVENUE	HICKS STREET	HENRY STREET			ADDRESS	BROOKLYN		N/A	Closed	2014-03-26 20:37:54	2014-02-26	Unspecified BROOKLYN	BROOKLYN	985126	190998	Unspecified	BROOKLYN	Unspecified	Unspecified	Unspecified	Unspecified	Unspecified	Unspecified	Unspecified	Unspecified	Unspecified	N												40.6909
27507158	2014-02-24	2014-02-25	DOHMH	Department of Health and Mental Hygiene	Rodent	Rat Sighting	Construction Site	10309			AMBOY ROAD	ODELL PLACE	ODELL PLACE	AMBOY ROAD	INTERSECTION	STATEN ISLAND		N/A	Closed	2014-03-26 13:30:25	2014-02-25 12:17:53	Unspecified STATEN ISLAND	STATEN ISLAND	928044	131002	Unspecified	STATEN ISLAND	Unspecified	Unspecified	Unspecified	Unspecified	Unspecified	Unspecified	Unspecified	Unspecified	Unspecified	N												40.5261
27508155	2014-02-24	2013-11-20	DOHMH	Department of Health and Mental Hygiene	Rodent	Rat Sighting	3+ Family Apt. Building	10029	301 EAST 104 STREET	EAST 104 STREET	2 AVENUE	1 AVENUE			ADDRESS	NEW YORK		N/A	Pending	2014-03-26 20:33:22	2014-02-24 20:40:22	Unspecified MANHATTAN	MANHATTAN	1000024	226797	Unspecified	MANHATTAN	Unspecified	Unspecified	Unspecified	Unspecified	Unspecified	Unspecified	Unspecified	Unspecified	Unspecified	N												40.7892
27514222	2014-02-24		DOHMH	Department of Health and Mental Hygiene	Rodent	Rat Sighting	Commercial Building	10454	125 BRUCKNER BOULEVARD	BRUCKNER BOULEVARD	BROOK AVENUE	ST ANNS AVENUE			ADDRESS	BRONX		N/A	Assigned	2014-03-26 12:36:15	2014-02-24 12:45:41	Unspecified BRONX	BRONX	1006089	232265	Unspecified	BRONX	Unspecified	Unspecified	Unspecified	Unspecified	Unspecified	Unspecified	Unspecified	Unspecified	Unspecified	N												40.8042
27512961	2014-02-24	2014-01-27	DOHMH	Department of Health and Mental Hygiene	Rodent	Rat Sighting	3+ Family Apt. Building	10462	2131 WALLACE AVENUE	WALLACE AVENUE	BRADY AVENUE	LYDIG AVENUE			ADDRESS	BRONX		N/A	Pending	2014-03-26 11:32:09	2014-02-24 11:35:02	Unspecified BRONX	BRONX	1021641	250422	Unspecified	BRONX	Unspecified	Unspecified	Unspecified	Unspecified	Unspecified	Unspecified	Unspecified	Unspecified	Unspecified	N												40.8539
27512960	2014-02-24	2014-01-15	DOHMH	Department of Health and Mental Hygiene	Rodent	Rat Sighting	3+ Family Apt. Building	10027	368 WEST 127 STREET	WEST 127 STREET	ST NICHOLAS TERRACE	CONVENT AVENUE			ADDRESS	NEW YORK		N/A	Pending	2014-03-26 14:34:05	2014-02-24 14:38:03	Unspecified MANHATTAN	MANHATTAN	997406	235263	Unspecified	MANHATTAN	Unspecified	Unspecified	Unspecified	Unspecified	Unspecified	Unspecified	Unspecified	Unspecified	Unspecified	N												40.8124
27507169	2014-02-24	2014-03-12	DOHMH	Department of Health and Mental Hygiene	Rodent	Rat Sighting	Other (Explain Below)	10016	PARK AVENUE SOUTH	PARK AVENUE SOUTH					LATLONG	NEW YORK		N/A	Closed	2014-03-26 02:24:30	2014-03-12	Unspecified MANHATTAN	MANHATTAN	988676	210080	Unspecified	MANHATTAN	Unspecified	Unspecified	Unspecified	Unspecified	Unspecified	Unspecified	Unspecified	Unspecified	Unspecified	N												40.7433
27512959	2014-02-24	2014-03-13 12:48:44	DOHMH	Department of Health and Mental Hygiene	Rodent	Rat Sighting	Other (Explain Below)	10010							LATLONG	NEW YORK		N/A	Closed	2014-03-26 02:26:51	2014-03-13 12:48:44	Unspecified MANHATTAN	MANHATTAN	988142	208844	Unspecified	MANHATTAN	Unspecified	Unspecified	Unspecified	Unspecified	Unspecified	Unspecified	Unspecified	Unspecified	Unspecified	N												40.7399
27507157	2014-02-24		DOHMH	Department of Health and Mental Hygiene	Rodent	Rat Sighting	3+ Family Apt. Building	11368	97-11 HORACE HARDING EXPRESSWAY N SR	HORACE HARDING EXPRESSWAY N SR	JUNCTION BOULEVARD	LIE WESTBOUND ENTRANCE 99 ST			ADDRESS	CORONA		N/A	Assigned	2014-03-26 13:20:00	2014-02-24 13:28:51	Unspecified QUEENS	QUEENS	1022370	207058	Unspecified	QUEENS	Unspecified	Unspecified	Unspecified	Unspecified	Unspecified	Unspecified	Unspecified	Unspecified	Unspecified	N												40.7349
27512116	2014-02-24		DOHMH	Department of Health and Mental Hygiene	Rodent	Rat Sighting	3+ Family Mixed Use Building	10031	795 SAINT NICHLAS AVENUE	SAINT NICHLAS AVENUE	WEST 149 STREET	WEST 150 STREET			ADDRESS	NEW YORK		N/A	Assigned	2014-03-26 16:52:35	2014-02-24 17:03:42	Unspecified MANHATTAN	MANHATTAN	1000059	240629	Unspecified	MANHATTAN	Unspecified	Unspecified	Unspecified	Unspecified	Unspecified	Unspecified	Unspecified	Unspecified	Unspecified	N												40.8271
27514118	2014-02-24		DOHMH	Department of Health and Mental Hygiene	Rodent	Rat Sighting	3+ Family Apt. Building	10031	795 ST NICHLAS AVENUE	ST NICHLAS AVENUE	WEST 149 STREET	WEST 150 STREET			ADDRESS	NEW YORK		N/A	Assigned	2014-03-26 17:01:57	2014-02-24 17:07:51	Unspecified MANHATTAN	MANHATTAN	1000059	240629	Unspecified	MANHATTAN	Unspecified	Unspecified	Unspecified	Unspecified	Unspecified	Unspecified	Unspecified	Unspecified	Unspecified	N												40.8271
27513182	2014-02-24		DOHMH	Department of Health and Mental Hygiene	Rodent	Rat Sighting	1-2 Family Dwelling	11221	271 WOODBINE STREET	WOODBINE STREET	WILSON AVENUE	KNICKERBOCKER AVENUE			ADDRESS	BROOKLYN		N/A	Assigned	2014-03-26 13:55:42	2014-02-24 13:58:48	Unspecified BROOKLYN	BROOKLYN	1008174	192718	Unspecified	BROOKLYN	Unspecified	Unspecified	Unspecified	Unspecified	Unspecified	Unspecified	Unspecified	Unspecified	Unspecified	N												40.6956
27511090	2014-02-24		DOHMH	Department of Health and Mental Hygiene	Rodent	Rat Sighting	3+ Family Apt. Building	11226	2811 CLARENDON ROAD	CLARENDON ROAD	EAST 28 STREET	EAST 29 STREET			ADDRESS	BROOKLYN		N/A	Assigned	2014-03-26 12:14:13	2014-02-24 12:18:03	Unspecified BROOKLYN	BROOKLYN	997998	173597	Unspecified	BROOKLYN	Unspecified	Unspecified	Unspecified	Unspecified	Unspecified	Unspecified	Unspecified	Unspecified	Unspecified	N												40.6431
27511232	2014-02-24	2014-02-04	DOHMH	Department of Health and Mental Hygiene	Rodent	Rat Sighting	3+ Family Apt. Building	10003	127 2 AVENUE	2 AVENUE	EAST 7 STREET	ST MARKS PLACE			ADDRESS	NEW YORK		N/A	Pending	2014-03-26 14:18:12	2014-02-24 14:21:07	Unspecified MANHATTAN	MANHATTAN	987617	204638	Unspecified	MANHATTAN	Unspecified	Unspecified	Unspecified	Unspecified	Unspecified	Unspecified	Unspecified	Unspecified	Unspecified	N												40.7284
27510255	2014-02-24	2014-02-20	DOHMH	Department of Health and Mental Hygiene	Rodent	Rat Sighting	3+ Family Apt. Building	10460	1715 LONGFELLOW AVENUE	LONGFELLOW AVENUE	EAST 173 STREET	EAST 174 STREET			ADDRESS	BRONX		N/A	Pending	2014-03-26 14:39:53	2014-02-24 14:47:34	Unspecified BRONX	BRONX	1016149	243660	Unspecified	BRONX	Unspecified	Unspecified	Unspecified	Unspecified	Unspecified	Unspecified	Unspecified	Unspecified	Unspecified	N												40.8354
27508156	2014-02-24		DOHMH	Department of Health and Mental Hygiene	Rodent	Rat Sighting	3+ Family Apt. Building	10025	7 WEST 108 STREET	WEST 108 STREET	CENTRAL PARK WEST	MANHATTAN AVENUE			ADDRESS	NEW YORK		N/A	Assigned	2014-03-26 09:08:33	2014-02-24 09:32:24	Unspecified MANHATTAN	MANHATTAN	995472	230568	Unspecified	MANHATTAN	Unspecified	Unspecified	Unspecified	Unspecified	Unspecified	Unspecified	Unspecified	Unspecified	Unspecified	N												40.7995
27507170	2014-02-24		DOHMH	Department of Health and Mental Hygiene	Rodent	Rat Sighting	3+ Family Apt. Building	10010	111 EAST 26 STREET	EAST 26 STREET	PARK AVENUE SOUTH	LEXINGTON AVENUE			ADDRESS	NEW YORK		N/A	Assigned	2014-03-26 10:54:29	2014-02-24 10:57:13	Unspecified MANHATTAN	MANHATTAN	988592	209546	Unspecified	MANHATTAN	Unspecified	Unspecified	Unspecified	Unspecified	Unspecified	Unspecified	Unspecified	Unspecified	Unspecified	N												40.7418
27501442	2014-02-23		DOHMH	Department of Health and Mental Hygiene	Rodent	Rat Sighting	Other (Explain Below)	10032							LATLONG	NEW YORK		N/A	Assigned	2014-03-25 09:01:30	2014-02-23 09:03:58	Unspecified MANHATTAN	MANHATTAN	1000322	246484	Unspecified	MANHATTAN	Unspecified	Unspecified	Unspecified	Unspecified	Unspecified	Unspecified	Unspecified	Unspecified	Unspecified	N												40.8432
27501444	2014-02-23	2014-03-13 15:54:19	DOHMH	Department of Health and Mental Hygiene	Rodent	Rat Sighting	3+ Family Apt. Building	10009	185 EAST 3 STREET	EAST 3 STREET	AVENUE A	AVENUE B			ADDRESS	NEW YORK		N/A	Closed	2014-03-25 10:15:26	2014-03-13 15:54:19	03 MANHATTAN	MANHATTAN	988711	202714	Unspecified	MANHATTAN	Unspecified	Unspecified	Unspecified	Unspecified	Unspecified	Unspecified	Unspecified	Unspecified	Unspecified	N												40.7231
27502950	2014-02-23	2014-02-25	DOHMH	Department of Health and Mental Hygiene	Rodent	Rat Sighting	Other (Explain Below)	11103	31-65 46 STREET	46 STREET	NEWTOWN ROAD	BROADWAY			ADDRESS	ASTORIA		N/A	Closed	2014-03-25 16:59:21	2014-02-25	Unspecified QUEENS	QUEENS	1008177	215235	Unspecified	QUEENS	Unspecified	Unspecified	Unspecified	Unspecified	Unspecified	Unspecified	Unspecified	Unspecified	Unspecified	N												40.7574
27504322	2014-02-23		DOHMH	Department of Health and Mental Hygiene	Rodent	Rat Sighting	3+ Family Apt. Building	11213	1540 STERLING PLACE	STERLING PLACE	ROCHESTER AVENUE	BUFFALO AVENUE			ADDRESS	BROOKLYN		N/A	Assigned	2014-03-25 14:26:25	2014-02-23 14:36:27	Unspecified BROOKLYN	BROOKLYN	1004338	183852	Unspecified	BROOKLYN	Unspecified	Unspecified	Unspecified	Unspecified	Unspecified	Unspecified	Unspecified	Unspecified	Unspecified	N												40.6713
27505072	2014-02-23		DOHMH	Department of Health and Mental Hygiene	Rodent	Rat Sighting	Vacant Lot	11233	47 ROCHESTER AVENUE	ROCHESTER AVENUE	HERKIMER STREET	ATLANTIC AVENUE			ADDRESS	BROOKLYN		N/A	Assigned	2014-03-25 10:58:51	2014-02-23 11:07:28	Unspecified BROOKLYN	BROOKLYN	1004361	186166	Unspecified	BROOKLYN	Unspecified	Unspecified	Unspecified	Unspecified	Unspecified	Unspecified	Unspecified	Unspecified	Unspecified	N												40.6776
27505688	2014-02-23	2014-01-02	DOHMH	Department of Health and Mental Hygiene	Rodent	Rat Sighting	3+ Family Apt. Building	10468	2745 RESERVOIR AVENUE	RESERVOIR AVENUE	BEND	WEST 195 STREET			ADDRESS	BRONX		N/A	Pending	2014-03-25 12:28:38	2014-02-23 12:34:50	Unspecified BRONX	BRONX	1012147	256066	Unspecified	BRONX	Unspecified	Unspecified	Unspecified	Unspecified	Unspecified	Unspecified	Unspecified	Unspecified	Unspecified	N												40.8695
27505066	2014-02-23		DOHMH	Department of Health and Mental Hygiene	Rodent	Rat Sighting	1-2 Family Dwelling	11219	1369 67 STREET	67 STREET	13 AVENUE	14 AVENUE			ADDRESS	BROOKLYN		N/A	Assigned	2014-03-25 15:34:21	2014-02-23 15:39:37	Unspecified BROOKLYN	BROOKLYN	983882	166610	Unspecified	BROOKLYN	Unspecified	Unspecified	Unspecified	Unspecified	Unspecified	Unspecified	Unspecified	Unspecified	Unspecified	N												40.624
27506299	2014-02-23		DOHMH	Department of Health and Mental Hygiene	Rodent	Rat Sighting	3+ Family Apt. Building	10022	234 EAST 52 STREET	EAST 52 STREET	3 AVENUE	2 AVENUE			ADDRESS	NEW YORK		N/A	Assigned	2014-03-25 20:35:03	2014-02-23 20:37:56	Unspecified MANHATTAN	MANHATTAN	992846	214964	Unspecified	MANHATTAN	Unspecified	Unspecified	Unspecified	Unspecified	Unspecified	Unspecified	Unspecified	Unspecified	Unspecified	N												40.7567
27504219	2014-02-23		DOHMH	Department of Health and Mental Hygiene	Rodent	Rat Sighting	3+ Family Mixed Use Building	10007	8 MURRAY STREET	MURRAY STREET	BROADWAY	CHURCH STREET			ADDRESS	NEW YORK		N/A	Assigned	2014-03-25 21:49:36	2014-02-13	Unspecified MANHATTAN	MANHATTAN	982116	199138	Unspecified	MANHATTAN	Unspecified	Unspecified	Unspecified	Unspecified	Unspecified	Unspecified	Unspecified	Unspecified	Unspecified	N												40.7133
27502190	2014-02-23	2014-02-21 11:46:14	DOHMH	Department of Health and Mental Hygiene	Rodent	Rat Sighting	3+ Family Mixed Use Building	10032	657 WEST 161 STREET	WEST 161 STREET	FT WASHINGTON AVENUE	RIVERSIDE DRIVE			ADDRESS	NEW YORK		N/A	Pending	2014-03-25 20:17:39	2014-02-23 20:22:23	Unspecified MANHATTAN	MANHATTAN	999403	244399	Unspecified	MANHATTAN	Unspecified	Unspecified	Unspecified	Unspecified	Unspecified	Unspecified	Unspecified	Unspecified	Unspecified	N												40.8375
27503529	2014-02-23		DOHMH	Department of Health and Mental Hygiene	Rodent	Rat Sighting	3+ Family Apt. Building	11226	1283 NOSTRAND AVENUE	NOSTRAND AVENUE	PARKSIDE AVENUE	CLARKSON AVENUE			ADDRESS	BROOKLYN		N/A	Assigned	2014-03-25 13:33:07	2014-02-23 13:49:54	Unspecified BROOKLYN	BROOKLYN	998099	178176	Unspecified	BROOKLYN	Unspecified	Unspecified	Unspecified	Unspecified	Unspecified	Unspecified	Unspecified	Unspecified	Unspecified	N												40.6557
27505597	2014-02-23		DOHMH	Department of Health and Mental Hygiene	Rodent	Rat Sighting	1-2 Family Dwelling	11221	KOSCIUSKO STREET	KOSCIUSKO STREET	MALCOLM X BOULEVARD	BROADWAY			BLOCKFACE	BROOKLYN		N/A	Assigned	2014-03-25 15:38:15	2014-02-23 15:46:48	Unspecified BROOKLYN	BROOKLYN	1003703	191799	Unspecified	BROOKLYN	Unspecified	Unspecified	Unspecified	Unspecified	Unspecified	Unspecified	Unspecified	Unspecified	Unspecified	N												40.6931
27505786	2014-02-23		DOHMH	Department of Health and Mental Hygiene	Rodent	Rat Sighting	Other (Explain Below)	10128			2 AVENUE	EAST 95 STREET	EAST 95 STREET	2 AVENUE	INTERSECTION	NEW YORK		N/A	Assigned	2014-03-25 23:25:07	2014-02-23	Unspecified MANHATTAN	MANHATTAN	998766	224757	Unspecified	MANHATTAN	Unspecified	Unspecified	Unspecified	Unspecified	Unspecified	Unspecified	Unspecified	Unspecified	Unspecified	N												40.7836
27506400	2014-02-23		DOHMH	Department of Health and Mental Hygiene	Rodent	Rat Sighting	1-2 Family Dwelling	10465	2800 BARKLEY AVENUE	BARKLEY AVENUE	SWINTON AVENUE	QUINCY AVENUE			ADDRESS	BRONX		N/A	Assigned	2014-03-25 11:23:46	2014-02-23 11:31:08	Unspecified BRONX	BRONX	1031401	241523	Unspecified	BRONX	Unspecified	Unspecified	Unspecified	Unspecified	Unspecified	Unspecified	Unspecified	Unspecified	Unspecified	N												40.8295
27505598	2014-02-23	2014-01-27	DOHMH	Department of Health and Mental Hygiene	Rodent	Rat Sighting	3+ Family Apt. Building	10462	2131 WALLACE AVENUE	WALLACE AVENUE	BRADY AVENUE	LYDIG AVENUE			ADDRESS	BRONX		N/A	Pending	2014-03-25 13:34:35	2014-02-23 13:38:27	Unspecified BRONX	BRONX	1021641	250422	Unspecified	BRONX	Unspecified	Unspecified	Unspecified	Unspecified	Unspecified	Unspecified	Unspecified	Unspecified	Unspecified	N												40.8539
27506415	2014-02-23	2014-01-29	DOHMH	Department of Health and Mental Hygiene	Rodent	Rat Sighting	3+ Family Mixed Use Building	10460	940 BRONX PARK SOUTH	BRONX PARK SOUTH	DALY AVENUE	VYSE AVENUE			ADDRESS	BRONX		N/A	Pending	2014-03-25 12:25:01	2014-02-23 12:41:59	Unspecified BRONX	BRONX	1017501	247425	Unspecified	BRONX	Unspecified	Unspecified	Unspecified	Unspecified	Unspecified	Unspecified	Unspecified	Unspecified	Unspecified	N												40.8457
27496944	2014-02-23		DOHMH	Department of Health and Mental Hygiene	Rodent	Rat Sighting	3+ Family Apt. Building	11210	1405 BROOKLYN AVENUE	BROOKLYN AVENUE	FOSTER AVENUE	FARRAGUT ROAD			ADDRESS	BROOKLYN		N/A	Assigned	2014-03-25 00:51:13	2014-02-23 01:02:34	Unspecified BROOKLYN	BROOKLYN	1000221	171947	Unspecified	BROOKLYN	Unspecified	Unspecified	Unspecified	Unspecified	Unspecified	Unspecified	Unspecified	Unspecified	Unspecified	N												40.6386
27506477	2014-02-23		DOHMH	Department of Health and Mental Hygiene	Rodent	Rat Sighting	1-2 Family Dwelling	11216	238 LEXINGTON AVENUE	LEXINGTON AVENUE	BEDFORD AVENUE	NOSTRAND AVENUE			ADDRESS	BROOKLYN		N/A	Assigned	2014-03-25 07:31:17	2014-02-23 07:33:46	Unspecified BROOKLYN	BROOKLYN	997404	189747	Unspecified	BROOKLYN	Unspecified	Unspecified	Unspecified	Unspecified	Unspecified	Unspecified	Unspecified	Unspecified	Unspecified	N												40.6875
27502066	2014-02-23		DOHMH	Department of Health and Mental Hygiene	Rodent	Rat Sighting	3+ Family Apt. Building	10456	EAST 165 STREET	EAST 165 STREET	COLLEGE AVENUE	FINDLAY AVENUE			BLOCKFACE	BRONX		N/A	Assigned	2014-03-25 12:08:51	2014-02-23 12:16:23	Unspecified BRONX	BRONX	1007733	241267	Unspecified	BRONX	Unspecified	Unspecified	Unspecified	Unspecified	Unspecified	Unspecified	Unspecified	Unspecified	Unspecified	N												40.8289
27499701	2014-02-23		DOHMH	Department of Health and Mental Hygiene	Rodent	Rat Sighting	3+ Family Apt. Building	11238	475 WASHINGTON AVE	WASHINGTON AVE					LATLONG	BROOKLYN		N/A	Assigned	2014-03-25 00:33:33	2014-02-23 00:36:19	Unspecified BROOKLYN	BROOKLYN	994046	188603	Unspecified	BROOKLYN	Unspecified	Unspecified	Unspecified	Unspecified	Unspecified	Unspecified	Unspecified	Unspecified	Unspecified	N												40.6843
27504350	2014-02-23		DOHMH	Department of Health and Mental Hygiene	Rodent	Rat Sighting	3+ Family Apt. Building	10028	345 EAST 86 STREET	EAST 86 STREET	2 AVENUE	1 AVENUE			ADDRESS	NEW YORK		N/A	Assigned	2014-03-25 21:44:20	2014-02-23	Unspecified MANHATTAN	MANHATTAN	997921	222515	Unspecified	MANHATTAN	Unspecified	Unspecified	Unspecified	Unspecified	Unspecified	Unspecified	Unspecified	Unspecified	Unspecified	N												40.7774
27498149	2014-02-23		DOHMH	Department of Health and Mental Hygiene	Rodent	Rat Sighting	3+ Family Mixed Use Building	11206	221 MANHATTAN AVENUE	MANHATTAN AVENUE	MAUJER STREET	GRAND STREET			ADDRESS	BROOKLYN		N/A	Assigned	2014-03-25 01:56:39	2014-02-23 01:59:39	Unspecified BROOKLYN	BROOKLYN	999349	198334	Unspecified	BROOKLYN	Unspecified	Unspecified	Unspecified	Unspecified	Unspecified	Unspecified	Unspecified	Unspecified	Unspecified	N												40.711
27496963	2014-02-23		DOHMH	Department of Health and Mental Hygiene	Rodent	Rat Sighting	Other (Explain Below)	10002			FDR DRIVE	GRAND STREET	GRAND STREET	FDR DRIVE	INTERSECTION	NEW YORK		N/A	Assigned	2014-03-25 01:41:49	2014-02-23 01:50:52	Unspecified MANHATTAN	MANHATTAN	990464	199135	Unspecified	MANHATTAN	Unspecified	Unspecified	Unspecified	Unspecified	Unspecified	Unspecified	Unspecified	Unspecified	Unspecified	N												40.7133
27500265	2014-02-23		DOHMH	Department of Health and Mental Hygiene	Rodent	Rat Sighting	3+ Family Mixed Use Building	11206	221 MANHATTAN AVENUE	MANHATTAN AVENUE	MAUJER STREET	GRAND STREET			ADDRESS	BROOKLYN		N/A	Assigned	2014-03-25 01:46:55	2014-02-23 01:54:10	Unspecified BROOKLYN	BROOKLYN	999349	198334	Unspecified	BROOKLYN	Unspecified	Unspecified	Unspecified	Unspecified	Unspecified	Unspecified	Unspecified	Unspecified	Unspecified	N												40.711
27502065	2014-02-23	2014-02-24	DOHMH	Department of Health and Mental Hygiene	Rodent	Rat Sighting	1-2 Family Dwelling	11374	99-51 63 ROAD	63 ROAD	99 STREET	102 STREET			ADDRESS	REGO PARK		N/A	Closed	2014-03-25 11:14:18	2014-02-24	Unspecified QUEENS	QUEENS	1023976	206205	Unspecified	QUEENS	Unspecified	Unspecified	Unspecified	Unspecified	Unspecified	Unspecified	Unspecified	Unspecified	Unspecified	N												40.7326
27501426	2014-02-23		DOHMH	Department of Health and Mental Hygiene	Rodent	Rat Sighting	1-2 Family Dwelling	11225			NEW YORK AVENUE	CARROLL STREET	CARROLL STREET	NEW YORK AVENUE	INTERSECTION	BROOKLYN		N/A	Assigned	2014-03-25 08:40:49	2014-02-23 08:49:38	Unspecified BROOKLYN	BROOKLYN	998680	182298	Unspecified	BROOKLYN	Unspecified	Unspecified	Unspecified	Unspecified	Unspecified	Unspecified	Unspecified	Unspecified	Unspecified	N												40.667
27501437	2014-02-23		DOHMH	Department of Health and Mental Hygiene	Rodent	Rat Sighting	1-2 Family Dwelling	11229	2061 EAST 19TH STREET	EAST 19TH STREET					LATLONG	BROOKLYN		N/A	Assigned	2014-03-25 11:28:38	2014-02-23 11:32:11	Unspecified BROOKLYN	BROOKLYN	997466	157893	Unspecified	BROOKLYN	Unspecified	Unspecified	Unspecified	Unspecified	Unspecified	Unspecified	Unspecified	Unspecified	Unspecified	N												40.6
27497567	2014-02-22		DOHMH	Department of Health and Mental Hygiene	Rodent	Rat Sighting	Other (Explain Below)	10016	EAST 27 STREET	EAST 27 STREET	3 AVENUE	2 AVENUE			BLOCKFACE	NEW YORK		N/A	Assigned	2014-03-24 21:43:28	2014-02-22 21:53:25	Unspecified MANHATTAN	MANHATTAN			Unspecified	MANHATTAN	Unspecified	Unspecified	Unspecified	Unspecified	Unspecified	Unspecified	Unspecified	Unspecified	Unspecified	N
27498050	2014-02-22	2014-01-23	DOHMH	Department of Health and Mental Hygiene	Rodent	Rat Sighting	3+ Family Apt. Building	10025	209 WEST 107 STREET	WEST 107 STREET	AMSTERDAM AVENUE	BROADWAY			ADDRESS	NEW YORK		N/A	Pending	2014-03-24 09:30:48	2014-02-22 09:33:37	Unspecified MANHATTAN	MANHATTAN	993740	231227	Unspecified	MANHATTAN	Unspecified	Unspecified	Unspecified	Unspecified	Unspecified	Unspecified	Unspecified	Unspecified	Unspecified	N												40.8013
27497566	2014-02-22		DOHMH	Department of Health and Mental Hygiene	Rodent	Rat Sighting	3+ Family Apt. Building	11223	1886 WEST 8 STREET	WEST 8 STREET	HIGHLAWN AVENUE	AVENUE S			ADDRESS	BROOKLYN		N/A	Assigned	2014-03-24 21:42:01	2014-02-22 21:48:11	Unspecified BROOKLYN	BROOKLYN	989688	158403	Unspecified	BROOKLYN	Unspecified	Unspecified	Unspecified	Unspecified	Unspecified	Unspecified	Unspecified	Unspecified	Unspecified	N												40.6015
27500418	2014-02-22		DOHMH	Department of Health and Mental Hygiene	Rodent	Rat Sighting	3+ Family Mixed Use Building	10458	2414 TIEBOUT AVENUE	TIEBOUT AVENUE	EAST 184 STREET	EAST 187 STREET			ADDRESS	BRONX		N/A	Assigned	2014-03-24 23:15:48	2014-02-22 23:23:49	Unspecified BRONX	BRONX	1013037	252390	Unspecified	BRONX	Unspecified	Unspecified	Unspecified	Unspecified	Unspecified	Unspecified	Unspecified	Unspecified	Unspecified	N												40.8594
27497487	2014-02-22	2014-02-24	DOHMH	Department of Health and Mental Hygiene	Rodent	Rat Sighting	3+ Family Apt. Building	10452	1180 ANDERSON AVENUE	ANDERSON AVENUE	WEST 167 STREET	SHAKESPEARE AVENUE			ADDRESS	BRONX		N/A	Closed	2014-03-24 20:39:42	2014-02-24	Unspecified BRONX	BRONX	1005338	244106	Unspecified	BRONX	Unspecified	Unspecified	Unspecified	Unspecified	Unspecified	Unspecified	Unspecified	Unspecified	Unspecified	N												40.8367
27500981	2014-02-22		DOHMH	Department of Health and Mental Hygiene	Rodent	Rat Sighting	3+ Family Apt. Building	11216	1341 FULTON STREET	FULTON STREET	VERONA PLACE	NEW YORK AVENUE			ADDRESS	BROOKLYN		N/A	Assigned	2014-03-24 23:45:26	2014-02-22 23:54:04	Unspecified BROOKLYN	BROOKLYN	998789	187129	Unspecified	BROOKLYN	Unspecified	Unspecified	Unspecified	Unspecified	Unspecified	Unspecified	Unspecified	Unspecified	Unspecified	N												40.6803
27498076	2014-02-22		DOHMH	Department of Health and Mental Hygiene	Rodent	Rat Sighting	3+ Family Apt. Building	11432	88-15 168 STREET	168 STREET	88 AVENUE	89 AVENUE			ADDRESS	JAMAICA		N/A	Assigned	2014-03-24 19:59:15	2014-02-22 20:12:47	Unspecified QUEENS	QUEENS	1041298	197707	Unspecified	QUEENS	Unspecified	Unspecified	Unspecified	Unspecified	Unspecified	Unspecified	Unspecified	Unspecified	Unspecified	N												40.7092
27500420	2014-02-22		DOHMH	Department of Health and Mental Hygiene	Rodent	Rat Sighting	3+ Family Apt. Building	10032	642 WEST 172 STREET	WEST 172 STREET	BROADWAY	FT WASHINGTON AVENUE			ADDRESS	NEW YORK		N/A	Assigned	2014-03-24 16:31:38	2014-02-22 16:37:49	Unspecified MANHATTAN	MANHATTAN	1000943	246849	Unspecified	MANHATTAN	Unspecified	Unspecified	Unspecified	Unspecified	Unspecified	Unspecified	Unspecified	Unspecified	Unspecified	N												40.8442
27500269	2014-02-22		DOHMH	Department of Health and Mental Hygiene	Rodent	Rat Sighting	Other (Explain Below)	11104	41-30 40 STREET	40 STREET	SKILLMAN AVENUE	43 AVENUE			ADDRESS	SUNNYSIDE		N/A	Assigned	2014-03-24 17:49:42	2014-02-22 18:09:22	Unspecified QUEENS	QUEENS	1005405	211414	Unspecified	QUEENS	Unspecified	Unspecified	Unspecified	Unspecified	Unspecified	Unspecified	Unspecified	Unspecified	Unspecified	N												40.7469
27500270	2014-02-22	2014-02-24	DOHMH	Department of Health and Mental Hygiene	Rodent	Rat Sighting	Other (Explain Below)	10128	179 EAST 93 STREET	EAST 93 STREET	LEXINGTON AVENUE	3 AVENUE			ADDRESS	NEW YORK		N/A	Closed	2014-03-24 13:58:35	2014-02-24	Unspecified MANHATTAN	MANHATTAN	997707	224750	Unspecified	MANHATTAN	Unspecified	Unspecified	Unspecified	Unspecified	Unspecified	Unspecified	Unspecified	Unspecified	Unspecified	N												40.7836
27499702	2014-02-22		DOHMH	Department of Health and Mental Hygiene	Rodent	Rat Sighting	1-2 Family Mixed Use Building	11226	21 LINDEN BOULEVARD	LINDEN BOULEVARD	FLATBUSH AVENUE	CATON AVENUE			ADDRESS	BROOKLYN		N/A	Assigned	2014-03-24 18:39:56	2014-02-22 18:50:32	Unspecified BROOKLYN	BROOKLYN	995849	176895	Unspecified	BROOKLYN	Unspecified	Unspecified	Unspecified	Unspecified	Unspecified	Unspecified	Unspecified	Unspecified	Unspecified	N												40.6522
27498783	2014-02-22		DOHMH	Department of Health and Mental Hygiene	Rodent	Rat Sighting	3+ Family Apt. Building	10461	1853 WILLIAMSBRIDGE ROAD	WILLIAMSBRIDGE ROAD	MORRIS PARK AVENUE	RHINELANDER AVENUE			ADDRESS	BRONX		N/A	Assigned	2014-03-24 16:08:18	2014-02-22 16:21:23	Unspecified BRONX	BRONX	1025146	249471	Unspecified	BRONX	Unspecified	Unspecified	Unspecified	Unspecified	Unspecified	Unspecified	Unspecified	Unspecified	Unspecified	N												40.8513
27498590	2014-02-22		DOHMH	Department of Health and Mental Hygiene	Rodent	Rat Sighting	3+ Family Apt. Building	11208	104 DOSCHER STREET	DOSCHER STREET	PITKIN AVENUE	BELMONT AVENUE			ADDRESS	BROOKLYN		N/A	Assigned	2014-03-24 16:09:20	2014-02-22 16:20:20	Unspecified BROOKLYN	BROOKLYN	1019615	185074	Unspecified	BROOKLYN	Unspecified	Unspecified	Unspecified	Unspecified	Unspecified	Unspecified	Unspecified	Unspecified	Unspecified	N												40.6746
27498665	2014-02-22		DOHMH	Department of Health and Mental Hygiene	Rodent	Rat Sighting	1-2 Family Dwelling	11221	589 PUTNAM AVENUE	PUTNAM AVENUE	MARCUS GARVEY BOULEVARD	LEWIS AVENUE			ADDRESS	BROOKLYN		N/A	Assigned	2014-03-24 12:12:39	2014-02-22 12:22:24	Unspecified BROOKLYN	BROOKLYN	1001562	189019	Unspecified	BROOKLYN	Unspecified	Unspecified	Unspecified	Unspecified	Unspecified	Unspecified	Unspecified	Unspecified	Unspecified	N												40.6855
27498784	2014-02-22		DOHMH	Department of Health and Mental Hygiene	Rodent	Rat Sighting	Parking Lot/Garage	10463	540 WEST 235 STREET	WEST 235 STREET	OXFORD AVENUE	JOHNSON AVENUE			ADDRESS	BRONX		N/A	Assigned	2014-03-24 08:17:55	2014-02-22 08:23:54	Unspecified BRONX	BRONX	1009363	261903	Unspecified	BRONX	Unspecified	Unspecified	Unspecified	Unspecified	Unspecified	Unspecified	Unspecified	Unspecified	Unspecified	N												40.8855
27496163	2014-02-22	2014-01-17	DOHMH	Department of Health and Mental Hygiene	Rodent	Rat Sighting	3+ Family Apt. Building	10467	2818 BRONX PARK EAST	BRONX PARK EAST	BRITTON STREET	ARNOW AVENUE			ADDRESS	BRONX		N/A	Pending	2014-03-24 00:31:13	2014-02-22 00:32:52	Unspecified BRONX	BRONX	1020081	255176	Unspecified	BRONX	Unspecified	Unspecified	Unspecified	Unspecified	Unspecified	Unspecified	Unspecified	Unspecified	Unspecified	N												40.867
27492278	2014-02-22	2014-02-24 14:59:32	DOHMH	Department of Health and Mental Hygiene	Rodent	Rat Sighting	3+ Family Apt. Building	10002	74 FORSYTH STREET	FORSYTH STREET	HESTER STREET	GRAND STREET			ADDRESS	NEW YORK		N/A	Closed	2014-03-23 23:53:29	2014-02-24 14:59:32	Unspecified MANHATTAN	MANHATTAN	986075	200599	Unspecified	MANHATTAN	Unspecified	Unspecified	Unspecified	Unspecified	Unspecified	Unspecified	Unspecified	Unspecified	Unspecified	N												40.7173
27499247	2014-02-22		DOHMH	Department of Health and Mental Hygiene	Rodent	Rat Sighting	1-2 Family Dwelling	11226	25 LINDEN BOULEVARD	LINDEN BOULEVARD	FLATBUSH AVENUE	CATON AVENUE			ADDRESS	BROOKLYN		N/A	Assigned	2014-03-24 18:47:59	2014-02-22 18:53:40	Unspecified BROOKLYN	BROOKLYN	995881	176897	Unspecified	BROOKLYN	Unspecified	Unspecified	Unspecified	Unspecified	Unspecified	Unspecified	Unspecified	Unspecified	Unspecified	N												40.6522
27498664	2014-02-22		DOHMH	Department of Health and Mental Hygiene	Rodent	Rat Sighting	3+ Family Apt. Building	11237	231 IRVING AVENUE	IRVING AVENUE	HARMAN STREET	GREENE AVENUE			ADDRESS	BROOKLYN		N/A	Assigned	2014-03-24 17:28:15	2014-02-22 17:32:19	Unspecified BROOKLYN	BROOKLYN	1007167	194578	Unspecified	BROOKLYN	Unspecified	Unspecified	Unspecified	Unspecified	Unspecified	Unspecified	Unspecified	Unspecified	Unspecified	N												40.7007
27498635	2014-02-22		DOHMH	Department of Health and Mental Hygiene	Rodent	Rat Sighting	Other (Explain Below)	11222	JEWEL STREET	JEWEL STREET	NORMAN STREET	MESEROLE AVENUE			BLOCKFACE	BROOKLYN		N/A	Assigned	2014-03-24 11:45:58	2014-02-22 11:56:14	Unspecified BROOKLYN	BROOKLYN	998886	204484	Unspecified	BROOKLYN	Unspecified	Unspecified	Unspecified	Unspecified	Unspecified	Unspecified	Unspecified	Unspecified	Unspecified	N												40.7279
27498592	2014-02-22		DOHMH	Department of Health and Mental Hygiene	Rodent	Rat Sighting	Other (Explain Below)	11221	596 JEFFERSON AVENUE	JEFFERSON AVENUE	LEWIS AVENUE	STUYVESANT AVENUE			ADDRESS	BROOKLYN		N/A	Assigned	2014-03-24 06:46:12	2014-02-22 06:52:44	Unspecified BROOKLYN	BROOKLYN	1002514	188885	Unspecified	BROOKLYN	Unspecified	Unspecified	Unspecified	Unspecified	Unspecified	Unspecified	Unspecified	Unspecified	Unspecified	N												40.6851
27496921	2014-02-22		DOHMH	Department of Health and Mental Hygiene	Rodent	Rat Sighting	1-2 Family Dwelling	10309	289 ASHLAND AVENUE	ASHLAND AVENUE	QUEENSDALE STREET	FOSTER ROAD			ADDRESS	STATEN ISLAND		N/A	Assigned	2014-03-24 15:10:50	2014-02-22 15:21:35	Unspecified STATEN ISLAND	STATEN ISLAND	928104	132623	Unspecified	STATEN ISLAND	Unspecified	Unspecified	Unspecified	Unspecified	Unspecified	Unspecified	Unspecified	Unspecified	Unspecified	N												40.5305
27496945	2014-02-22	2014-02-04	DOHMH	Department of Health and Mental Hygiene	Rodent	Rat Sighting	3+ Family Apt. Building	10003	127 2 AVENUE	2 AVENUE	EAST 7 STREET	ST MARKS PLACE			ADDRESS	NEW YORK		N/A	Pending	2014-03-24 10:01:48	2014-02-22 10:12:53	Unspecified MANHATTAN	MANHATTAN	987617	204638	Unspecified	MANHATTAN	Unspecified	Unspecified	Unspecified	Unspecified	Unspecified	Unspecified	Unspecified	Unspecified	Unspecified	N												40.7284
27495106	2014-02-22		DOHMH	Department of Health and Mental Hygiene	Rodent	Rat Sighting	1-2 Family Dwelling	11222	33 JEWEL STREET	JEWEL STREET	NASSAU AVENUE	NORMAN AVENUE			ADDRESS	BROOKLYN		N/A	Assigned	2014-03-24 00:03:22	2014-02-22 00:05:52	Unspecified BROOKLYN	BROOKLYN	999161	203844	Unspecified	BROOKLYN	Unspecified	Unspecified	Unspecified	Unspecified	Unspecified	Unspecified	Unspecified	Unspecified	Unspecified	N												40.7262
27494971	2014-02-21		DOHMH	Department of Health and Mental Hygiene	Rodent	Rat Sighting	3+ Family Apt. Building	10011	203 WEST 19TH STREET	WEST 19TH STREET					LATLONG	NEW YORK		N/A	Assigned	2014-03-23 23:16:36	2014-02-21 23:19:02	Unspecified MANHATTAN	MANHATTAN	984856	209570	Unspecified	MANHATTAN	Unspecified	Unspecified	Unspecified	Unspecified	Unspecified	Unspecified	Unspecified	Unspecified	Unspecified	N												40.7419
27496047	2014-02-21		DOHMH	Department of Health and Mental Hygiene	Rodent	Rat Sighting	Other (Explain Below)	10025	COLUMBUS AVENUE	COLUMBUS AVENUE	WEST 97 STREET	WEST 100 STREET			BLOCKFACE	NEW YORK		N/A	Assigned	2014-03-23 09:49:02	2014-02-21 09:55:47	Unspecified MANHATTAN	MANHATTAN			Unspecified	MANHATTAN	Unspecified	Unspecified	Unspecified	Unspecified	Unspecified	Unspecified	Unspecified	Unspecified	Unspecified	N
27494972	2014-02-21		DOHMH	Department of Health and Mental Hygiene	Rodent	Rat Sighting	3+ Family Apt. Building	10032	501 WEST 169 STREET	WEST 169 STREET	AMSTERDAM AVENUE	AUDUBON AVENUE			ADDRESS	NEW YORK		N/A	Assigned	2014-03-23 13:24:20	2014-02-21 13:26:34	Unspecified MANHATTAN	MANHATTAN	1001771	245530	Unspecified	MANHATTAN	Unspecified	Unspecified	Unspecified	Unspecified	Unspecified	Unspecified	Unspecified	Unspecified	Unspecified	N												40.8406
27492144	2014-02-21		DOHMH	Department of Health and Mental Hygiene	Rodent	Rat Sighting	1-2 Family Dwelling	10314	PORTAGE AVENUE	PORTAGE AVENUE	GOWER STREET	MELBA STREET			BLOCKFACE	STATEN ISLAND		N/A	Assigned	2014-03-23 16:01:37	2014-02-21 16:10:12	Unspecified STATEN ISLAND	STATEN ISLAND	949877	158094	Unspecified	STATEN ISLAND	Unspecified	Unspecified	Unspecified	Unspecified	Unspecified	Unspecified	Unspecified	Unspecified	Unspecified	N												40.6005
27490292	2014-02-21		DOHMH	Department of Health and Mental Hygiene	Rodent	Rat Sighting	1-2 Family Mixed Use Building	11433	107-07 170 STREET	170 STREET	107 AVENUE	108 AVENUE			ADDRESS	JAMAICA		N/A	Assigned	2014-03-23 09:54:41	2014-02-21 10:04:47	Unspecified QUEENS	QUEENS	1043416	194290	Unspecified	QUEENS	Unspecified	Unspecified	Unspecified	Unspecified	Unspecified	Unspecified	Unspecified	Unspecified	Unspecified	N												40.6998
27494210	2014-02-21		DOHMH	Department of Health and Mental Hygiene	Rodent	Rat Sighting	Other (Explain Below)	10011	208 WEST 20 STREET	WEST 20 STREET	7 AVENUE	8 AVENUE			ADDRESS	NEW YORK		N/A	Assigned	2014-03-23 14:33:18	2014-02-21 14:41:48	Unspecified MANHATTAN	MANHATTAN	984914	209778	Unspecified	MANHATTAN	Unspecified	Unspecified	Unspecified	Unspecified	Unspecified	Unspecified	Unspecified	Unspecified	Unspecified	N												40.7425
27494209	2014-02-21		DOHMH	Department of Health and Mental Hygiene	Rodent	Rat Sighting	3+ Family Mixed Use Building	11222			NORTH HENRY STREET	ENGERT AVENUE	ENGERT AVENUE	NORTH HENRY STREET	INTERSECTION	BROOKLYN		N/A	Assigned	2014-03-23 17:54:32	2014-02-21 18:07:15	Unspecified BROOKLYN	BROOKLYN	1000068	202274	Unspecified	BROOKLYN	Unspecified	Unspecified	Unspecified	Unspecified	Unspecified	Unspecified	Unspecified	Unspecified	Unspecified	N												40.7219
27490189	2014-02-21		DOHMH	Department of Health and Mental Hygiene	Rodent	Rat Sighting	Other (Explain Below)	11205	160 FRANKLIN AVENUE	FRANKLIN AVENUE	MYRTLE AVENUE	WILLOUGHBY AVENUE			ADDRESS	BROOKLYN		N/A	Assigned	2014-03-23 21:22:36	2014-02-21 21:32:42	Unspecified BROOKLYN	BROOKLYN	995926	192052	Unspecified	BROOKLYN	Unspecified	Unspecified	Unspecified	Unspecified	Unspecified	Unspecified	Unspecified	Unspecified	Unspecified	N												40.6938
27493161	2014-02-21		DOHMH	Department of Health and Mental Hygiene	Rodent	Rat Sighting	3+ Family Apt. Building	11433	109-25 MERRICK BOULEVARD	MERRICK BOULEVARD	109 AVENUE	109 ROAD			ADDRESS	JAMAICA		N/A	Assigned	2014-03-23 12:52:13	2014-02-21 13:01:02	Unspecified QUEENS	QUEENS	1044217	193207	Unspecified	QUEENS	Unspecified	Unspecified	Unspecified	Unspecified	Unspecified	Unspecified	Unspecified	Unspecified	Unspecified	N												40.6968
27495220	2014-02-21		DOHMH	Department of Health and Mental Hygiene	Rodent	Rat Sighting	3+ Family Apt. Building	10462	2180 BOSTON ROAD	BOSTON ROAD	BRONX PARK EAST	BRONX RIVER PARKWAY ET 7 E NB			ADDRESS	BRONX		N/A	Assigned	2014-03-23 09:49:35	2014-02-21 09:56:59	Unspecified BRONX	BRONX	1020331	251287	Unspecified	BRONX	Unspecified	Unspecified	Unspecified	Unspecified	Unspecified	Unspecified	Unspecified	Unspecified	Unspecified	N												40.8563
27490271	2014-02-21		DOHMH	Department of Health and Mental Hygiene	Rodent	Rat Sighting	Other (Explain Below)	11220			61 STREET	9 AVENUE	9 AVENUE	61 STREET	INTERSECTION	BROOKLYN		N/A	Assigned	2014-03-23 15:32:40	2014-02-21 15:42:34	Unspecified BROOKLYN	BROOKLYN	982040	170108	Unspecified	BROOKLYN	Unspecified	Unspecified	Unspecified	Unspecified	Unspecified	Unspecified	Unspecified	Unspecified	Unspecified	N												40.6336
27494213	2014-02-21		DOHMH	Department of Health and Mental Hygiene	Rodent	Rat Sighting	Commercial Building	11206	794 MYRTLE AVENUE	MYRTLE AVENUE					LATLONG	BROOKLYN		N/A	Assigned	2014-03-23 09:53:01	2014-02-21 09:57:00	Unspecified BROOKLYN	BROOKLYN	997935	192558	Unspecified	BROOKLYN	Unspecified	Unspecified	Unspecified	Unspecified	Unspecified	Unspecified	Unspecified	Unspecified	Unspecified	N												40.6952
27494214	2014-02-21		DOHMH	Department of Health and Mental Hygiene	Rodent	Rat Sighting	Other (Explain Below)	11230	1153 EAST 14 STREET	EAST 14 STREET	AVENUE K	AVENUE L			ADDRESS	BROOKLYN		N/A	Assigned	2014-03-23 10:18:25	2014-02-21 10:26:24	Unspecified BROOKLYN	BROOKLYN	994905	165687	Unspecified	BROOKLYN	Unspecified	Unspecified	Unspecified	Unspecified	Unspecified	Unspecified	Unspecified	Unspecified	Unspecified	N												40.6214
27496162	2014-02-21		DOHMH	Department of Health and Mental Hygiene	Rodent	Rat Sighting	1-2 Family Dwelling	11222	66 JEWEL STREET	JEWEL STREET	NORMAN AVENUE	MESEROLE AVENUE			ADDRESS	BROOKLYN		N/A	Assigned	2014-03-23 17:15:20	2014-02-21 17:23:42	Unspecified BROOKLYN	BROOKLYN	998940	204371	Unspecified	BROOKLYN	Unspecified	Unspecified	Unspecified	Unspecified	Unspecified	Unspecified	Unspecified	Unspecified	Unspecified	N												40.7276
27494182	2014-02-21		DOHMH	Department of Health and Mental Hygiene	Rodent	Rat Sighting	Vacant Lot	11221			MYRTLE AVENUE	STANHOPE STREET	STANHOPE STREET	MYRTLE AVENUE	INTERSECTION	BROOKLYN		N/A	Assigned	2014-03-23 14:53:18	2014-02-21 15:00:58	Unspecified BROOKLYN	BROOKLYN	1005672	193714	Unspecified	BROOKLYN	Unspecified	Unspecified	Unspecified	Unspecified	Unspecified	Unspecified	Unspecified	Unspecified	Unspecified	N												40.6984
27493064	2014-02-21		DOHMH	Department of Health and Mental Hygiene	Rodent	Rat Sighting	3+ Family Mixed Use Building	10039	215 WEST 145 STREET	WEST 145 STREET	7 AVENUE	8 AVENUE			ADDRESS	NEW YORK		N/A	Assigned	2014-03-23 10:56:28	2014-02-21 11:06:36	Unspecified MANHATTAN	MANHATTAN	1000901	238749	Unspecified	MANHATTAN	Unspecified	Unspecified	Unspecified	Unspecified	Unspecified	Unspecified	Unspecified	Unspecified	Unspecified	N												40.822
27491190	2014-02-21		DOHMH	Department of Health and Mental Hygiene	Rodent	Rat Sighting	3+ Family Apt. Building	11222	107 ENGERT AVENUE	ENGERT AVENUE	GRAHAM AVENUE	MC GUINNESS BLVD SOUTH			ADDRESS	BROOKLYN		N/A	Assigned	2014-03-23 18:45:53	2014-02-21 18:52:31	Unspecified BROOKLYN	BROOKLYN	999104	202156	Unspecified	BROOKLYN	Unspecified	Unspecified	Unspecified	Unspecified	Unspecified	Unspecified	Unspecified	Unspecified	Unspecified	N												40.7215
27490293	2014-02-21		DOHMH	Department of Health and Mental Hygiene	Rodent	Rat Sighting	Vacant Lot	10458	2827 DECATUR AVENUE	DECATUR AVENUE	EAST 198 STREET	OLIVER PLACE			ADDRESS	BRONX		N/A	Assigned	2014-03-23 11:00:34	2014-02-21 11:04:18	Unspecified BRONX	BRONX	1015811	255171	Unspecified	BRONX	Unspecified	Unspecified	Unspecified	Unspecified	Unspecified	Unspecified	Unspecified	Unspecified	Unspecified	N												40.867
27496044	2014-02-21		DOHMH	Department of Health and Mental Hygiene	Rodent	Rat Sighting	3+ Family Apt. Building	10468	2734 SEDGEWICK AVENUE	SEDGEWICK AVENUE	WEST KINGSBRIDGE ROAD	WEST 195 STREET			ADDRESS	BRONX		N/A	Assigned	2014-03-23 09:37:18	2014-02-21 09:47:58	Unspecified BRONX	BRONX	1011155	256424	Unspecified	BRONX	Unspecified	Unspecified	Unspecified	Unspecified	Unspecified	Unspecified	Unspecified	Unspecified	Unspecified	N												40.8705
27489331	2014-02-21	2014-02-21	DOHMH	Department of Health and Mental Hygiene	Rodent	Rat Sighting	3+ Family Mixed Use Building	10460	1715 LONGFELLOW AVENUE	LONGFELLOW AVENUE	EAST 173 STREET	EAST 174 STREET			ADDRESS	BRONX		N/A	Closed	2014-03-23 06:50:30	2014-02-21 06:57:42	Unspecified BRONX	BRONX	1016149	243660	Unspecified	BRONX	Unspecified	Unspecified	Unspecified	Unspecified	Unspecified	Unspecified	Unspecified	Unspecified	Unspecified	N												40.8354
27495948	2014-02-21		DOHMH	Department of Health and Mental Hygiene	Rodent	Rat Sighting	3+ Family Apt. Building	10002	74 FORSYTH STREET	FORSYTH STREET	HESTER STREET	GRAND STREET			ADDRESS	NEW YORK		N/A	Assigned	2014-03-23 13:39:15	2014-02-21 13:45:56	Unspecified MANHATTAN	MANHATTAN	986075	200599	Unspecified	MANHATTAN	Unspecified	Unspecified	Unspecified	Unspecified	Unspecified	Unspecified	Unspecified	Unspecified	Unspecified	N												40.7173
27484803	2014-02-20		DOHMH	Department of Health and Mental Hygiene	Rodent	Rat Sighting	Catch Basin/Sewer	10033	700 W 180TH ST	W 180TH ST					LATLONG	NEW YORK		N/A	Assigned	2014-03-22 09:02:25	2014-02-20 09:07:08	Unspecified MANHATTAN	MANHATTAN	1001684	248762	Unspecified	MANHATTAN	Unspecified	Unspecified	Unspecified	Unspecified	Unspecified	Unspecified	Unspecified	Unspecified	Unspecified	N												40.8495
27486256	2014-02-20	2013-12-11	DOHMH	Department of Health and Mental Hygiene	Rodent	Rat Sighting	3+ Family Mixed Use Building	11213	1024 MONTGOMERY STREET	MONTGOMERY STREET	UTICA AVENUE	EAST NEW YORK AVENUE			ADDRESS	BROOKLYN		N/A	Pending	2014-03-22 16:53:12	2014-02-20 17:05:25	Unspecified BROOKLYN	BROOKLYN	1003505	181296	Unspecified	BROOKLYN	Unspecified	Unspecified	Unspecified	Unspecified	Unspecified	Unspecified	Unspecified	Unspecified	Unspecified	N												40.6643
27484915	2014-02-20		DOHMH	Department of Health and Mental Hygiene	Rodent	Rat Sighting	3+ Family Apt. Building	10457	1997 HUGHES AVENUE	HUGHES AVENUE	EAST 178 STREET	EAST 179 STREET			ADDRESS	BRONX		N/A	Assigned	2014-03-22 11:02:34	2014-02-20 11:08:42	Unspecified BRONX	BRONX	1014243	247905	Unspecified	BRONX	Unspecified	Unspecified	Unspecified	Unspecified	Unspecified	Unspecified	Unspecified	Unspecified	Unspecified	N												40.8471
27487893	2014-02-20	2014-02-12	DOHMH	Department of Health and Mental Hygiene	Rodent	Rat Sighting	3+ Family Apt. Building	10467	3505 ROCHAMBEAU AVENUE	ROCHAMBEAU AVENUE	EAST GUN HILL ROAD	EAST 212 STREET			ADDRESS	BRONX		N/A	Pending	2014-03-22 18:23:03	2014-02-20 18:35:35	Unspecified BRONX	BRONX	1017647	260607	Unspecified	BRONX	Unspecified	Unspecified	Unspecified	Unspecified	Unspecified	Unspecified	Unspecified	Unspecified	Unspecified	N												40.8819
27486384	2014-02-20		DOHMH	Department of Health and Mental Hygiene	Rodent	Rat Sighting	Other (Explain Below)	11101	38-18 32 STREET	32 STREET	38 AVENUE	39 AVENUE			ADDRESS	LONG ISLAND CITY		N/A	Assigned	2014-03-22 19:49:05	2014-02-20 19:55:41	Unspecified QUEENS	QUEENS	1003227	213652	Unspecified	QUEENS	Unspecified	Unspecified	Unspecified	Unspecified	Unspecified	Unspecified	Unspecified	Unspecified	Unspecified	N												40.7531
27477409	2014-02-20		DOHMH	Department of Health and Mental Hygiene	Rodent	Rat Sighting	1-2 Family Dwelling	11233	16 MARCONI PLACE	MARCONI PLACE	HERKIMER STREET	ATLANTIC AVENUE			ADDRESS	BROOKLYN		N/A	Assigned	2014-03-22 19:48:46	2014-03-10 08:59:42	16 BROOKLYN	BROOKLYN	1008462	185981	Unspecified	BROOKLYN	Unspecified	Unspecified	Unspecified	Unspecified	Unspecified	Unspecified	Unspecified	Unspecified	Unspecified	N												40.6771
27469087	2014-02-20	2014-03-12	DOHMH	Department of Health and Mental Hygiene	Rodent	Rat Sighting	3+ Family Apt. Building	11237	245 HARMAN STREET	HARMAN STREET	MYRTLE AVENUE	KNICKERBOCKER AVENUE			ADDRESS	BROOKLYN		N/A	Closed	2014-03-22 01:29:42	2014-03-12	04 BROOKLYN	BROOKLYN	1006469	193915	Unspecified	BROOKLYN	Unspecified	Unspecified	Unspecified	Unspecified	Unspecified	Unspecified	Unspecified	Unspecified	Unspecified	N												40.6989
27487681	2014-02-20		DOHMH	Department of Health and Mental Hygiene	Rodent	Rat Sighting	3+ Family Apt. Building	11237	1371 GREENE AVENUE	GREENE AVENUE	KNICKERBOCKER AVENUE	IRVING AVENUE			ADDRESS	BROOKLYN		N/A	Assigned	2014-03-22 12:14:32	2014-02-20 12:23:34	Unspecified BROOKLYN	BROOKLYN	1007121	194355	Unspecified	BROOKLYN	Unspecified	Unspecified	Unspecified	Unspecified	Unspecified	Unspecified	Unspecified	Unspecified	Unspecified	N												40.7001
27486383	2014-02-20	2013-12-05	DOHMH	Department of Health and Mental Hygiene	Rodent	Rat Sighting	3+ Family Apt. Building	10456	1229 FRANKLIN AVENUE	FRANKLIN AVENUE	EAST 168 STREET	EAST 169 STREET			ADDRESS	BRONX		N/A	Pending	2014-03-22 10:32:47	2014-02-20 10:39:47	Unspecified BRONX	BRONX	1011027	241887	Unspecified	BRONX	Unspecified	Unspecified	Unspecified	Unspecified	Unspecified	Unspecified	Unspecified	Unspecified	Unspecified	N												40.8306
27487831	2014-02-20	2013-12-11	DOHMH	Department of Health and Mental Hygiene	Rodent	Rat Sighting	3+ Family Apt. Building	11213	1024 MONTGOMERY STREET	MONTGOMERY STREET	UTICA AVENUE	EAST NEW YORK AVENUE			ADDRESS	BROOKLYN		N/A	Pending	2014-03-22 16:44:36	2014-02-20 16:52:40	Unspecified BROOKLYN	BROOKLYN	1003505	181296	Unspecified	BROOKLYN	Unspecified	Unspecified	Unspecified	Unspecified	Unspecified	Unspecified	Unspecified	Unspecified	Unspecified	N												40.6643
27486382	2014-02-20		DOHMH	Department of Health and Mental Hygiene	Rodent	Rat Sighting	3+ Family Apt. Building	11368	50-24 97 STREET	97 STREET	50 AVENUE	51 AVENUE			ADDRESS	CORONA		N/A	Assigned	2014-03-22 12:22:02	2014-02-20 12:29:11	Unspecified QUEENS	QUEENS	1021403	209542	Unspecified	QUEENS	Unspecified	Unspecified	Unspecified	Unspecified	Unspecified	Unspecified	Unspecified	Unspecified	Unspecified	N												40.7417
27477333	2014-02-20		DOHMH	Department of Health and Mental Hygiene	Rodent	Rat Sighting	1-2 Family Dwelling	11356	13-26 126TH STREET	126TH STREET					LATLONG	COLLEGE POINT		N/A	Assigned	2014-03-22 17:42:07	2014-02-20 17:46:25	Unspecified QUEENS	QUEENS	1027984	225647	Unspecified	QUEENS	Unspecified	Unspecified	Unspecified	Unspecified	Unspecified	Unspecified	Unspecified	Unspecified	Unspecified	N												40.7859
27477334	2014-02-20		DOHMH	Department of Health and Mental Hygiene	Rodent	Rat Sighting	3+ Family Apt. Building	11221	71 SUYDAM ST	SUYDAM ST					LATLONG	BROOKLYN		N/A	Assigned	2014-03-22 03:51:18	2014-02-20 03:58:19	Unspecified BROOKLYN	BROOKLYN	1003546	193340	Unspecified	BROOKLYN	Unspecified	Unspecified	Unspecified	Unspecified	Unspecified	Unspecified	Unspecified	Unspecified	Unspecified	N												40.6973
27477369	2014-02-20		DOHMH	Department of Health and Mental Hygiene	Rodent	Rat Sighting	3+ Family Mixed Use Building	11373	40-46 CASE STREET	CASE STREET	ELMHURST AVENUE	WHITNEY AVENUE			ADDRESS	ELMHURST		N/A	Assigned	2014-03-22 10:15:09	2014-02-20 10:24:19	Unspecified QUEENS	QUEENS	1018713	211737	Unspecified	QUEENS	Unspecified	Unspecified	Unspecified	Unspecified	Unspecified	Unspecified	Unspecified	Unspecified	Unspecified	N												40.7478
27483455	2014-02-20		DOHMH	Department of Health and Mental Hygiene	Rodent	Rat Sighting	3+ Family Apt. Building	11221	71 SUYDAM STREET	SUYDAM STREET					LATLONG	BROOKLYN		N/A	Assigned	2014-03-22 03:50:55	2014-02-20 03:58:16	Unspecified BROOKLYN	BROOKLYN	1003577	193359	Unspecified	BROOKLYN	Unspecified	Unspecified	Unspecified	Unspecified	Unspecified	Unspecified	Unspecified	Unspecified	Unspecified	N												40.6974
27484809	2014-02-20		DOHMH	Department of Health and Mental Hygiene	Rodent	Rat Sighting	Other (Explain Below)	10003	7 SAINT MARKS PLACE	SAINT MARKS PLACE	3 AVENUE	2 AVENUE			ADDRESS	NEW YORK		N/A	Assigned	2014-03-22 12:23:19	2014-02-20 12:26:59	Unspecified MANHATTAN	MANHATTAN	987215	204982	Unspecified	MANHATTAN	Unspecified	Unspecified	Unspecified	Unspecified	Unspecified	Unspecified	Unspecified	Unspecified	Unspecified	N												40.7293
27478733	2014-02-20		DOHMH	Department of Health and Mental Hygiene	Rodent	Rat Sighting	Commercial Building	10305	77 CHICAGO AVENUE	CHICAGO AVENUE	COLUMBIA AVENUE	LANDIS AVENUE			ADDRESS	STATEN ISLAND		N/A	Assigned	2014-03-22 12:01:09	2014-02-20 12:04:33	Unspecified STATEN ISLAND	STATEN ISLAND	964823	158397	Unspecified	STATEN ISLAND	Unspecified	Unspecified	Unspecified	Unspecified	Unspecified	Unspecified	Unspecified	Unspecified	Unspecified	N												40.6014
27478734	2014-02-20		DOHMH	Department of Health and Mental Hygiene	Rodent	Rat Sighting	Construction Site	10019	WEST 58 STREET	WEST 58 STREET	7 AVENUE	BROADWAY			BLOCKFACE	NEW YORK		N/A	Assigned	2014-03-22 10:57:39	2014-02-20 11:13:04	Unspecified MANHATTAN	MANHATTAN	989615	218589	Unspecified	MANHATTAN	Unspecified	Unspecified	Unspecified	Unspecified	Unspecified	Unspecified	Unspecified	Unspecified	Unspecified	N												40.7667
27478884	2014-02-20		DOHMH	Department of Health and Mental Hygiene	Rodent	Rat Sighting	Other (Explain Below)	11221	360 CENTRAL AVENUE	CENTRAL AVENUE	GROVE STREET	LINDEN STREET			ADDRESS	BROOKLYN		N/A	Assigned	2014-03-22 03:19:31	2014-02-20 03:22:54	Unspecified BROOKLYN	BROOKLYN	1006687	192355	Unspecified	BROOKLYN	Unspecified	Unspecified	Unspecified	Unspecified	Unspecified	Unspecified	Unspecified	Unspecified	Unspecified	N												40.6946
27477367	2014-02-20		DOHMH	Department of Health and Mental Hygiene	Rodent	Rat Sighting	3+ Family Apt. Building	11221	71 SUYDAM STREET	SUYDAM STREET					LATLONG	BROOKLYN		N/A	Assigned	2014-03-22 03:53:52	2014-02-20 03:58:18	Unspecified BROOKLYN	BROOKLYN	1003577	193359	Unspecified	BROOKLYN	Unspecified	Unspecified	Unspecified	Unspecified	Unspecified	Unspecified	Unspecified	Unspecified	Unspecified	N												40.6974
27486495	2014-02-20	2014-03-11	DOHMH	Department of Health and Mental Hygiene	Rodent	Rat Sighting	3+ Family Apt. Building	10031	706 RIVERSIDE DRIVE	RIVERSIDE DRIVE	WEST 147 STREET	WEST 148 STREET			ADDRESS	NEW YORK		N/A	Closed	2014-03-22 11:55:47	2014-03-11	09 MANHATTAN	MANHATTAN	997939	241205	Unspecified	MANHATTAN	Unspecified	Unspecified	Unspecified	Unspecified	Unspecified	Unspecified	Unspecified	Unspecified	Unspecified	N												40.8287
27480470	2014-02-20		DOHMH	Department of Health and Mental Hygiene	Rodent	Rat Sighting	3+ Family Apt. Building	10128	150 EAST 91 STREET	EAST 91 STREET	LEXINGTON AVENUE	3 AVENUE			ADDRESS	NEW YORK		N/A	Assigned	2014-03-22 18:32:03	2014-02-20 18:42:58	Unspecified MANHATTAN	MANHATTAN	997313	224364	Unspecified	MANHATTAN	Unspecified	Unspecified	Unspecified	Unspecified	Unspecified	Unspecified	Unspecified	Unspecified	Unspecified	N												40.7825
27481944	2014-02-20		DOHMH	Department of Health and Mental Hygiene	Rodent	Rat Sighting	Office Building	11225	NOSTRAND AVENUE	NOSTRAND AVENUE	MONTGOMERY STREET	EMPIRE BOULEVARD			BLOCKFACE	BROOKLYN		N/A	Assigned	2014-03-22 13:20:13	2014-02-20 13:28:39	Unspecified BROOKLYN	BROOKLYN	997854	181572	Unspecified	BROOKLYN	Unspecified	Unspecified	Unspecified	Unspecified	Unspecified	Unspecified	Unspecified	Unspecified	Unspecified	N												40.665
27480487	2014-02-20		DOHMH	Department of Health and Mental Hygiene	Rodent	Rat Sighting	Other (Explain Below)	11237	333 LINDEN STREET	LINDEN STREET	IRVING AVENUE	MYRTLE AVENUE			ADDRESS	BROOKLYN		N/A	Assigned	2014-03-22 15:42:58	2014-02-20 15:53:09	Unspecified BROOKLYN	BROOKLYN	1008141	193980	Unspecified	BROOKLYN	Unspecified	Unspecified	Unspecified	Unspecified	Unspecified	Unspecified	Unspecified	Unspecified	Unspecified	N												40.6991
27481796	2014-02-20	2013-11-22	DOHMH	Department of Health and Mental Hygiene	Rodent	Rat Sighting	Other (Explain Below)	10029	155 EAST 104 STREET	EAST 104 STREET	LEXINGTON AVENUE	3 AVENUE			ADDRESS	NEW YORK		N/A	Pending	2014-03-22 11:34:45	2014-02-20 11:37:56	Unspecified MANHATTAN	MANHATTAN	998977	227380	Unspecified	MANHATTAN	Unspecified	Unspecified	Unspecified	Unspecified	Unspecified	Unspecified	Unspecified	Unspecified	Unspecified	N												40.7908
27469088	2014-02-20		DOHMH	Department of Health and Mental Hygiene	Rodent	Rat Sighting	3+ Family Apt. Building	10010	111 EAST 26 STREET	EAST 26 STREET	PARK AVENUE SOUTH	LEXINGTON AVENUE			ADDRESS	NEW YORK		N/A	Assigned	2014-03-22 01:56:11	2014-02-20 02:04:48	Unspecified MANHATTAN	MANHATTAN	988592	209546	Unspecified	MANHATTAN	Unspecified	Unspecified	Unspecified	Unspecified	Unspecified	Unspecified	Unspecified	Unspecified	Unspecified	N												40.7418
27484952	2014-02-20	2014-01-16	DOHMH	Department of Health and Mental Hygiene	Rodent	Rat Sighting	3+ Family Apt. Building	10032	66 FORT WASHINGTON AVENUE	FORT WASHINGTON AVENUE	WEST 161 STREET	WEST 162 STREET			ADDRESS	NEW YORK		N/A	Pending	2014-03-22 10:28:55	2014-02-20 10:32:00	Unspecified MANHATTAN	MANHATTAN	999710	244397	Unspecified	MANHATTAN	Unspecified	Unspecified	Unspecified	Unspecified	Unspecified	Unspecified	Unspecified	Unspecified	Unspecified	N												40.8375
27476262	2014-02-19		DOHMH	Department of Health and Mental Hygiene	Rodent	Rat Sighting	Other (Explain Below)	11221	378 CENTRAL AVENUE	CENTRAL AVENUE					LATLONG	BROOKLYN		N/A	Assigned	2014-03-21 14:52:36	2014-02-19 14:56:17	Unspecified BROOKLYN	BROOKLYN	1006874	192118	Unspecified	BROOKLYN	Unspecified	Unspecified	Unspecified	Unspecified	Unspecified	Unspecified	Unspecified	Unspecified	Unspecified	N												40.694
27474221	2014-02-19		DOHMH	Department of Health and Mental Hygiene	Rodent	Rat Sighting	3+ Family Apt. Building	11206	180 JEFFERSON STREET	JEFFERSON STREET					LATLONG	BROOKLYN		N/A	Assigned	2014-03-21 14:34:38	2014-02-19 14:37:54	Unspecified BROOKLYN	BROOKLYN	1003949	194744	Unspecified	BROOKLYN	Unspecified	Unspecified	Unspecified	Unspecified	Unspecified	Unspecified	Unspecified	Unspecified	Unspecified	N												40.7012
27464948	2014-02-19		DOHMH	Department of Health and Mental Hygiene	Rodent	Rat Sighting	3+ Family Apt. Building	10458	2664 GRAND CONCOURSE	GRAND CONCOURSE					LATLONG	BRONX		N/A	Assigned	2014-03-21 00:36:29	2014-02-19 00:39:22	Unspecified BRONX	BRONX	1013662	254874	Unspecified	BRONX	Unspecified	Unspecified	Unspecified	Unspecified	Unspecified	Unspecified	Unspecified	Unspecified	Unspecified	N												40.8662
27472177	2014-02-19		DOHMH	Department of Health and Mental Hygiene	Rodent	Rat Sighting	3+ Family Apt. Building	10310	1153 FOREST AVENUE	FOREST AVENUE	DUBOIS AVENUE	MUNDY AVENUE			ADDRESS	STATEN ISLAND		N/A	Assigned	2014-03-21 11:42:55	2014-02-19 11:48:30	Unspecified STATEN ISLAND	STATEN ISLAND	948590	167609	Unspecified	STATEN ISLAND	Unspecified	Unspecified	Unspecified	Unspecified	Unspecified	Unspecified	Unspecified	Unspecified	Unspecified	N												40.6267
27472162	2014-02-19		DOHMH	Department of Health and Mental Hygiene	Rodent	Rat Sighting	1-2 Family Dwelling	11368	50-24 97 STREET	97 STREET	50 AVENUE	51 AVENUE			ADDRESS	CORONA		N/A	Assigned	2014-03-21 08:27:07	2014-02-19 08:37:53	Unspecified QUEENS	QUEENS	1021403	209542	Unspecified	QUEENS	Unspecified	Unspecified	Unspecified	Unspecified	Unspecified	Unspecified	Unspecified	Unspecified	Unspecified	N												40.7417
27471116	2014-02-19		DOHMH	Department of Health and Mental Hygiene	Rodent	Rat Sighting	1-2 Family Dwelling	11378	73-49 52 AVENUE	52 AVENUE	73 STREET	74 STREET			ADDRESS	MASPETH		N/A	Assigned	2014-03-21 12:44:57	2014-02-19 12:48:53	Unspecified QUEENS	QUEENS	1014904	206650	Unspecified	QUEENS	Unspecified	Unspecified	Unspecified	Unspecified	Unspecified	Unspecified	Unspecified	Unspecified	Unspecified	N												40.7338
27472256	2014-02-19		DOHMH	Department of Health and Mental Hygiene	Rodent	Rat Sighting	3+ Family Apt. Building	11103	31-25 41 STREET	41 STREET	31 AVENUE	BROADWAY			ADDRESS	ASTORIA		N/A	Assigned	2014-03-21 09:59:17	2014-02-19 10:05:33	Unspecified QUEENS	QUEENS	1007272	216245	Unspecified	QUEENS	Unspecified	Unspecified	Unspecified	Unspecified	Unspecified	Unspecified	Unspecified	Unspecified	Unspecified	N												40.7602
27471132	2014-02-19		DOHMH	Department of Health and Mental Hygiene	Rodent	Rat Sighting	1-2 Family Dwelling	11229	2358 EAST 23 STREET	EAST 23 STREET	AVENUE W	AVENUE X			ADDRESS	BROOKLYN		N/A	Assigned	2014-03-21 07:00:13	2014-02-19 07:06:09	Unspecified BROOKLYN	BROOKLYN	998845	155688	Unspecified	BROOKLYN	Unspecified	Unspecified	Unspecified	Unspecified	Unspecified	Unspecified	Unspecified	Unspecified	Unspecified	N												40.594
27475287	2014-02-19		DOHMH	Department of Health and Mental Hygiene	Rodent	Rat Sighting	3+ Family Apt. Building	11214	28 BAY 50 STREET	BAY 50 STREET	STILLWELL AVENUE	HARWAY AVENUE			ADDRESS	BROOKLYN		N/A	Assigned	2014-03-21 12:57:31	2014-02-19 13:08:33	Unspecified BROOKLYN	BROOKLYN	988605	153528	Unspecified	BROOKLYN	Unspecified	Unspecified	Unspecified	Unspecified	Unspecified	Unspecified	Unspecified	Unspecified	Unspecified	N												40.5881
27474160	2014-02-19		DOHMH	Department of Health and Mental Hygiene	Rodent	Rat Sighting	3+ Family Apt. Building	11238	475 WASHINGTON AVENUE	WASHINGTON AVENUE	GATES AVENUE	FULTON STREET			ADDRESS	BROOKLYN		N/A	Assigned	2014-03-21 09:04:34	2014-02-19 09:13:09	Unspecified BROOKLYN	BROOKLYN	993964	188504	Unspecified	BROOKLYN	Unspecified	Unspecified	Unspecified	Unspecified	Unspecified	Unspecified	Unspecified	Unspecified	Unspecified	N												40.6841
27472179	2014-02-19		DOHMH	Department of Health and Mental Hygiene	Rodent	Rat Sighting	3+ Family Apt. Building	11225	289 EMPIRE BOULEVARD	EMPIRE BOULEVARD	ROGERS AVENUE	NOSTRAND AVENUE			ADDRESS	BROOKLYN		N/A	Assigned	2014-03-21 11:50:00	2014-02-19 11:57:41	Unspecified BROOKLYN	BROOKLYN	997413	181126	Unspecified	BROOKLYN	Unspecified	Unspecified	Unspecified	Unspecified	Unspecified	Unspecified	Unspecified	Unspecified	Unspecified	N												40.6638
27476264	2014-02-19		DOHMH	Department of Health and Mental Hygiene	Rodent	Rat Sighting	3+ Family Apt. Building	11367	150-41 75 ROAD	75 ROAD	150 STREET	153 STREET			ADDRESS	FLUSHING		N/A	Assigned	2014-03-21 16:16:31	2014-02-19 16:25:54	Unspecified QUEENS	QUEENS	1035405	203367	Unspecified	QUEENS	Unspecified	Unspecified	Unspecified	Unspecified	Unspecified	Unspecified	Unspecified	Unspecified	Unspecified	N												40.7247
27476345	2014-02-19		DOHMH	Department of Health and Mental Hygiene	Rodent	Rat Sighting	1-2 Family Dwelling	10466	966 EAST 231 STREET	EAST 231 STREET	BRONXWOOD AVENUE	PAULDING AVENUE			ADDRESS	BRONX		N/A	Assigned	2014-03-21 07:09:24	2014-02-19 07:16:23	Unspecified BRONX	BRONX	1025562	263431	Unspecified	BRONX	Unspecified	Unspecified	Unspecified	Unspecified	Unspecified	Unspecified	Unspecified	Unspecified	Unspecified	N												40.8896
27469083	2014-02-19		DOHMH	Department of Health and Mental Hygiene	Rodent	Rat Sighting	3+ Family Mixed Use Building	10009	110 ST MARKS PLACE	ST MARKS PLACE	1 AVENUE	AVENUE A			ADDRESS	NEW YORK		N/A	Assigned	2014-03-21 21:58:49	2014-02-19	Unspecified MANHATTAN	MANHATTAN	988495	204262	Unspecified	MANHATTAN	Unspecified	Unspecified	Unspecified	Unspecified	Unspecified	Unspecified	Unspecified	Unspecified	Unspecified	N												40.7273
27470162	2014-02-19		DOHMH	Department of Health and Mental Hygiene	Rodent	Rat Sighting	3+ Family Mixed Use Building	11238	484 WAVERLY AVENUE	WAVERLY AVENUE	GATES AVENUE	FULTON STREET			ADDRESS	BROOKLYN		N/A	Assigned	2014-03-21 22:56:59	2014-02-19	Unspecified BROOKLYN	BROOKLYN	993694	188344	Unspecified	BROOKLYN	Unspecified	Unspecified	Unspecified	Unspecified	Unspecified	Unspecified	Unspecified	Unspecified	Unspecified	N												40.6836
27470119	2014-02-19		DOHMH	Department of Health and Mental Hygiene	Rodent	Rat Sighting	1-2 Family Dwelling	11214	86 BAY 46 STREET	BAY 46 STREET	BATH AVENUE	HARWAY AVENUE			ADDRESS	BROOKLYN		N/A	Assigned	2014-03-21 21:18:04	2014-02-19	Unspecified BROOKLYN	BROOKLYN	988026	154465	Unspecified	BROOKLYN	Unspecified	Unspecified	Unspecified	Unspecified	Unspecified	Unspecified	Unspecified	Unspecified	Unspecified	N												40.5906
27474236	2014-02-19		DOHMH	Department of Health and Mental Hygiene	Rodent	Rat Sighting	Commercial Building	11208	146 RIDGEWOOD AVENUE	RIDGEWOOD AVENUE	ESSEX STREET	SHEPHERD AVENUE			ADDRESS	BROOKLYN		N/A	Assigned	2014-03-21 22:30:35	2014-02-19	Unspecified BROOKLYN	BROOKLYN	1016599	188138	Unspecified	BROOKLYN	Unspecified	Unspecified	Unspecified	Unspecified	Unspecified	Unspecified	Unspecified	Unspecified	Unspecified	N												40.683
27471147	2014-02-19		DOHMH	Department of Health and Mental Hygiene	Rodent	Rat Sighting	3+ Family Apt. Building	10025	202 WEST 108 STREET	WEST 108 STREET	AMSTERDAM AVENUE	BROADWAY			ADDRESS	NEW YORK		N/A	Assigned	2014-03-21 20:37:19	2014-02-19 20:43:59	Unspecified MANHATTAN	MANHATTAN	993881	231441	Unspecified	MANHATTAN	Unspecified	Unspecified	Unspecified	Unspecified	Unspecified	Unspecified	Unspecified	Unspecified	Unspecified	N												40.8019
27472161	2014-02-19		DOHMH	Department of Health and Mental Hygiene	Rodent	Rat Sighting	3+ Family Apt. Building	11249	80 ROSS STREET	ROSS STREET					LATLONG	BROOKLYN		N/A	Assigned	2014-03-21 19:38:58	2014-02-19 19:41:39	Unspecified BROOKLYN	BROOKLYN	994525	195577	Unspecified	BROOKLYN	Unspecified	Unspecified	Unspecified	Unspecified	Unspecified	Unspecified	Unspecified	Unspecified	Unspecified	N												40.7035
27476346	2014-02-19		DOHMH	Department of Health and Mental Hygiene	Rodent	Rat Sighting	3+ Family Apt. Building	10025	209 WEST 108 STREET	WEST 108 STREET	AMSTERDAM AVENUE	BROADWAY			ADDRESS	NEW YORK		N/A	Assigned	2014-03-21 20:42:55	2014-02-19 20:48:09	Unspecified MANHATTAN	MANHATTAN	993851	231465	Unspecified	MANHATTAN	Unspecified	Unspecified	Unspecified	Unspecified	Unspecified	Unspecified	Unspecified	Unspecified	Unspecified	N												40.802
27469067	2014-02-19		DOHMH	Department of Health and Mental Hygiene	Rodent	Rat Sighting	1-2 Family Dwelling	11214	1624 81ST STREET	81ST STREET					LATLONG	BROOKLYN		N/A	Assigned	2014-03-21 23:55:06	2014-02-19	Unspecified BROOKLYN	BROOKLYN	983168	162377	Unspecified	BROOKLYN	Unspecified	Unspecified	Unspecified	Unspecified	Unspecified	Unspecified	Unspecified	Unspecified	Unspecified	N												40.6124
27475292	2014-02-19	2013-12-11	DOHMH	Department of Health and Mental Hygiene	Rodent	Rat Sighting	3+ Family Apt. Building	11213	1024 MONTGOMERY STREET	MONTGOMERY STREET	UTICA AVENUE	EAST NEW YORK AVENUE			ADDRESS	BROOKLYN		N/A	Pending	2014-03-21 20:22:50	2014-02-19 20:31:26	Unspecified BROOKLYN	BROOKLYN	1003505	181296	Unspecified	BROOKLYN	Unspecified	Unspecified	Unspecified	Unspecified	Unspecified	Unspecified	Unspecified	Unspecified	Unspecified	N												40.6643
27476266	2014-02-19		DOHMH	Department of Health and Mental Hygiene	Rodent	Rat Sighting	Construction Site	10023			BROADWAY	AMSTERDAM AVENUE	AMSTERDAM AVENUE	BROADWAY	INTERSECTION	NEW YORK		N/A	Assigned	2014-03-21 21:15:58	2014-02-19	Unspecified MANHATTAN	MANHATTAN	989203	222729	Unspecified	MANHATTAN	Unspecified	Unspecified	Unspecified	Unspecified	Unspecified	Unspecified	Unspecified	Unspecified	Unspecified	N												40.778
27474222	2014-02-19		DOHMH	Department of Health and Mental Hygiene	Rodent	Rat Sighting	Other (Explain Below)	10002	100 CHERRY STREET	CHERRY STREET					LATLONG	NEW YORK		N/A	Assigned	2014-03-21 23:15:49	2014-02-19	Unspecified MANHATTAN	MANHATTAN	985381	198101	Unspecified	MANHATTAN	Unspecified	Unspecified	Unspecified	Unspecified	Unspecified	Unspecified	Unspecified	Unspecified	Unspecified	N												40.7104
27473139	2014-02-19	2014-02-11	DOHMH	Department of Health and Mental Hygiene	Rodent	Rat Sighting	1-2 Family Dwelling	10456	1299 CLAY AVENUE	CLAY AVENUE	EAST 169 STREET	EAST 170 STREET			ADDRESS	BRONX		N/A	Pending	2014-03-21 08:21:22	2014-02-19 08:28:08	Unspecified BRONX	BRONX	1009378	243464	Unspecified	BRONX	Unspecified	Unspecified	Unspecified	Unspecified	Unspecified	Unspecified	Unspecified	Unspecified	Unspecified	N												40.8349
27472163	2014-02-19		DOHMH	Department of Health and Mental Hygiene	Rodent	Rat Sighting	Other (Explain Below)	11213	1251 ST JOHN'S PLACE	ST JOHN'S PLACE	ALBANY AVENUE	TROY AVENUE			ADDRESS	BROOKLYN		N/A	Assigned	2014-03-21 03:38:36	2014-02-19 03:46:43	Unspecified BROOKLYN	BROOKLYN	1001687	183721	Unspecified	BROOKLYN	Unspecified	Unspecified	Unspecified	Unspecified	Unspecified	Unspecified	Unspecified	Unspecified	Unspecified	N												40.6709
27476263	2014-02-19		DOHMH	Department of Health and Mental Hygiene	Rodent	Rat Sighting	Other (Explain Below)	10002	400-432 WATER STREET	WATER STREET					LATLONG	NEW YORK		N/A	Assigned	2014-03-21 23:05:45	2014-02-19	Unspecified MANHATTAN	MANHATTAN	985703	197947	Unspecified	MANHATTAN	Unspecified	Unspecified	Unspecified	Unspecified	Unspecified	Unspecified	Unspecified	Unspecified	Unspecified	N												40.71
27474237	2014-02-19		DOHMH	Department of Health and Mental Hygiene	Rodent	Rat Sighting	3+ Family Apt. Building	11225	1016 CARROLL STREET	CARROLL STREET	FRANKLIN AVENUE	BEDFORD AVENUE			ADDRESS	BROOKLYN		N/A	Assigned	2014-03-21 21:03:24	2014-02-19	Unspecified BROOKLYN	BROOKLYN	996062	182544	Unspecified	BROOKLYN	Unspecified	Unspecified	Unspecified	Unspecified	Unspecified	Unspecified	Unspecified	Unspecified	Unspecified	N												40.6677
27472178	2014-02-19		DOHMH	Department of Health and Mental Hygiene	Rodent	Rat Sighting	3+ Family Apt. Building	10035	14 EAST 125 STREET	EAST 125 STREET	5 AVENUE	MADISON AVENUE			ADDRESS	NEW YORK		N/A	Assigned	2014-03-21 23:49:34	2014-02-19	Unspecified MANHATTAN	MANHATTAN	1000389	232992	Unspecified	MANHATTAN	Unspecified	Unspecified	Unspecified	Unspecified	Unspecified	Unspecified	Unspecified	Unspecified	Unspecified	N												40.8062
27471205	2014-02-19		DOHMH	Department of Health and Mental Hygiene	Rodent	Rat Sighting	3+ Family Apt. Building	11220	752 60 STREET	60 STREET	7 AVENUE	8 AVENUE			ADDRESS	BROOKLYN		N/A	Assigned	2014-03-21 21:44:05	2014-02-12	Unspecified BROOKLYN	BROOKLYN	981303	171034	Unspecified	BROOKLYN	Unspecified	Unspecified	Unspecified	Unspecified	Unspecified	Unspecified	Unspecified	Unspecified	Unspecified	N												40.6361
27469043	2014-02-19		DOHMH	Department of Health and Mental Hygiene	Rodent	Rat Sighting	3+ Family Apt. Building	10065	329 EAST 63 STREET	EAST 63 STREET	ED KOCH QUEENSBORO BRIDGE EXIT	1 AVENUE			ADDRESS	NEW YORK		N/A	Assigned	2014-03-21 16:46:16	2014-02-19 16:52:33	Unspecified MANHATTAN	MANHATTAN	994980	217113	Unspecified	MANHATTAN	Unspecified	Unspecified	Unspecified	Unspecified	Unspecified	Unspecified	Unspecified	Unspecified	Unspecified	N												40.7626
27469042	2014-02-19	2014-02-11	DOHMH	Department of Health and Mental Hygiene	Rodent	Rat Sighting	1-2 Family Dwelling	10456	1299 CLAY AVENUE	CLAY AVENUE	EAST 169 STREET	EAST 170 STREET			ADDRESS	BRONX		N/A	Pending	2014-03-21 08:34:11	2014-02-19 08:40:05	Unspecified BRONX	BRONX	1009378	243464	Unspecified	BRONX	Unspecified	Unspecified	Unspecified	Unspecified	Unspecified	Unspecified	Unspecified	Unspecified	Unspecified	N												40.8349
27469041	2014-02-19		DOHMH	Department of Health and Mental Hygiene	Rodent	Rat Sighting	3+ Family Apt. Building	10026	2121 FREDERICK DOUGLAS BOULEVARD	FREDERICK DOUGLAS BOULEVARD	WEST 114 STREET	WEST 115 STREET			ADDRESS	NEW YORK		N/A	Assigned	2014-03-21 13:48:11	2014-02-19 13:58:59	Unspecified MANHATTAN	MANHATTAN	996415	232013	Unspecified	MANHATTAN	Unspecified	Unspecified	Unspecified	Unspecified	Unspecified	Unspecified	Unspecified	Unspecified	Unspecified	N												40.8035
27474161	2014-02-19		DOHMH	Department of Health and Mental Hygiene	Rodent	Rat Sighting	1-2 Family Dwelling	11208	76 CRYSTAL STREET	CRYSTAL STREET	LIBERTY AVENUE	GLENMORE AVENUE			ADDRESS	BROOKLYN		N/A	Assigned	2014-03-21 02:51:34	2014-02-19 02:59:43	Unspecified BROOKLYN	BROOKLYN	1018965	185950	Unspecified	BROOKLYN	Unspecified	Unspecified	Unspecified	Unspecified	Unspecified	Unspecified	Unspecified	Unspecified	Unspecified	N												40.677
27474568	2014-02-19		DOHMH	Department of Health and Mental Hygiene	Rodent	Rat Sighting	Single Room Occupancy (SRO)	10458	2414 TIEBOUT AVENUE	TIEBOUT AVENUE	EAST 184 STREET	EAST 187 STREET			ADDRESS	BRONX		N/A	Assigned	2014-03-21 15:57:46	2014-02-19 16:07:01	Unspecified BRONX	BRONX	1013037	252390	Unspecified	BRONX	Unspecified	Unspecified	Unspecified	Unspecified	Unspecified	Unspecified	Unspecified	Unspecified	Unspecified	N												40.8594
27473140	2014-02-19		DOHMH	Department of Health and Mental Hygiene	Rodent	Rat Sighting	Other (Explain Below)	10003	48 STUYVESANT STREET	STUYVESANT STREET	EAST 9 STREET	EAST 10 STREET			ADDRESS	NEW YORK		N/A	Assigned	2014-03-21 10:12:54	2014-02-19 10:23:14	Unspecified MANHATTAN	MANHATTAN	987702	205231	Unspecified	MANHATTAN	Unspecified	Unspecified	Unspecified	Unspecified	Unspecified	Unspecified	Unspecified	Unspecified	Unspecified	N												40.73
27468038	2014-02-18	2014-03-10	DOHMH	Department of Health and Mental Hygiene	Rodent	Rat Sighting	3+ Family Apt. Building	11225	116 WINTHROP STREET	WINTHROP STREET	BEDFORD AVENUE	ROGERS AVENUE			ADDRESS	BROOKLYN		N/A	Closed	2014-03-20 21:49:26	2014-03-10	09 BROOKLYN	BROOKLYN	996504	178548	Unspecified	BROOKLYN	Unspecified	Unspecified	Unspecified	Unspecified	Unspecified	Unspecified	Unspecified	Unspecified	Unspecified	N												40.6567
27461838	2014-02-18		DOHMH	Department of Health and Mental Hygiene	Rodent	Rat Sighting	Commercial Building	11208	656 MONTAUK AVENUE	MONTAUK AVENUE	WORTMAN AVENUE	COZINE AVENUE			ADDRESS	BROOKLYN		N/A	Assigned	2014-03-20 13:11:26	2014-02-18 13:21:08	Unspecified BROOKLYN	BROOKLYN	1019799	180598	Unspecified	BROOKLYN	Unspecified	Unspecified	Unspecified	Unspecified	Unspecified	Unspecified	Unspecified	Unspecified	Unspecified	N												40.6623
27463912	2014-02-18		DOHMH	Department of Health and Mental Hygiene	Rodent	Rat Sighting	1-2 Family Dwelling	11367	144-15 68 DRIVE	68 DRIVE	MAIN STREET	147 STREET			ADDRESS	FLUSHING		N/A	Assigned	2014-03-20 19:22:51	2014-02-18 19:29:30	Unspecified QUEENS	QUEENS	1033111	206099	Unspecified	QUEENS	Unspecified	Unspecified	Unspecified	Unspecified	Unspecified	Unspecified	Unspecified	Unspecified	Unspecified	N												40.7322
27461914	2014-02-18		DOHMH	Department of Health and Mental Hygiene	Rodent	Rat Sighting	3+ Family Apt. Building	11211	377 SOUTH 5 STREET	SOUTH 5 STREET	HOOPER STREET	HEWES STREET			ADDRESS	BROOKLYN		N/A	Assigned	2014-03-20 10:58:36	2014-02-18 11:07:25	Unspecified BROOKLYN	BROOKLYN	997177	197104	Unspecified	BROOKLYN	Unspecified	Unspecified	Unspecified	Unspecified	Unspecified	Unspecified	Unspecified	Unspecified	Unspecified	N												40.7077
27462970	2014-02-18	2014-03-11	DOHMH	Department of Health and Mental Hygiene	Rodent	Rat Sighting	3+ Family Apt. Building	11221	271 WOODBINE STREET	WOODBINE STREET	WILSON AVENUE	KNICKERBOCKER AVENUE			ADDRESS	BROOKLYN		N/A	Closed	2014-03-20 11:33:29	2014-03-11	04 BROOKLYN	BROOKLYN	1008174	192718	Unspecified	BROOKLYN	Unspecified	Unspecified	Unspecified	Unspecified	Unspecified	Unspecified	Unspecified	Unspecified	Unspecified	N												40.6956
27462874	2014-02-18	2014-03-11	DOHMH	Department of Health and Mental Hygiene	Rodent	Rat Sighting	Other (Explain Below)	11221	265 WOODBINE STREET	WOODBINE STREET	WILSON AVENUE	KNICKERBOCKER AVENUE			ADDRESS	BROOKLYN		N/A	Closed	2014-03-20 11:46:22	2014-03-11	04 BROOKLYN	BROOKLYN	1008145	192679	Unspecified	BROOKLYN	Unspecified	Unspecified	Unspecified	Unspecified	Unspecified	Unspecified	Unspecified	Unspecified	Unspecified	N												40.6955
27464989	2014-02-18	2014-02-19	DOHMH	Department of Health and Mental Hygiene	Rodent	Rat Sighting	3+ Family Apt. Building	10024	311 WEST 83 STREET	WEST 83 STREET	WEST END AVENUE	RIVERSIDE DRIVE			ADDRESS	NEW YORK		N/A	Closed	2014-03-20 07:34:29	2014-02-19	Unspecified MANHATTAN	MANHATTAN	989874	226044	Unspecified	MANHATTAN	Unspecified	Unspecified	Unspecified	Unspecified	Unspecified	Unspecified	Unspecified	Unspecified	Unspecified	N												40.7871
27460829	2014-02-18		DOHMH	Department of Health and Mental Hygiene	Rodent	Rat Sighting	3+ Family Apt. Building	10014	31 JANE STREET	JANE STREET					LATLONG	NEW YORK		N/A	Assigned	2014-03-20 13:45:11	2014-02-19	Unspecified MANHATTAN	MANHATTAN	983266	208228	Unspecified	MANHATTAN	Unspecified	Unspecified	Unspecified	Unspecified	Unspecified	Unspecified	Unspecified	Unspecified	Unspecified	N												40.7382
27460877	2014-02-18	2014-03-11	DOHMH	Department of Health and Mental Hygiene	Rodent	Rat Sighting	3+ Family Apt. Building	11237	254 STOCKHOLM STREET	STOCKHOLM STREET	KNICKERBOCKER AVENUE	IRVING AVENUE			ADDRESS	BROOKLYN		N/A	Closed	2014-03-20 14:30:08	2014-03-11	04 BROOKLYN	BROOKLYN	1006226	194885	Unspecified	BROOKLYN	Unspecified	Unspecified	Unspecified	Unspecified	Unspecified	Unspecified	Unspecified	Unspecified	Unspecified	N												40.7016
27466996	2014-02-18		DOHMH	Department of Health and Mental Hygiene	Rodent	Rat Sighting	1-2 Family Dwelling	10460	1824 MOHEGAN AVENUE	MOHEGAN AVENUE	EAST 175 STREET	EAST 176 STREET			ADDRESS	BRONX		N/A	Assigned	2014-03-20 08:33:25	2014-02-18 08:45:16	Unspecified BRONX	BRONX	1015161	245542	Unspecified	BRONX	Unspecified	Unspecified	Unspecified	Unspecified	Unspecified	Unspecified	Unspecified	Unspecified	Unspecified	N												40.8406
27467011	2014-02-18		DOHMH	Department of Health and Mental Hygiene	Rodent	Rat Sighting	3+ Family Apt. Building	10467	3617 WILLETT AVENUE	WILLETT AVENUE	EAST 213 STREET	EAST 216 STREET			ADDRESS	BRONX		N/A	Assigned	2014-03-20 17:28:43	2014-02-18 17:34:54	Unspecified BRONX	BRONX	1021264	259976	Unspecified	BRONX	Unspecified	Unspecified	Unspecified	Unspecified	Unspecified	Unspecified	Unspecified	Unspecified	Unspecified	N												40.8802
27466960	2014-02-18	2014-02-06	DOHMH	Department of Health and Mental Hygiene	Rodent	Rat Sighting	3+ Family Apt. Building	11372	33-35 76 STREET	76 STREET	NORTHERN BOULEVARD	34 AVENUE			ADDRESS	JACKSON HEIGHTS		N/A	Pending	2014-03-20 13:08:59	2014-02-18 13:19:50	Unspecified QUEENS	QUEENS	1014502	214097	Unspecified	QUEENS	Unspecified	Unspecified	Unspecified	Unspecified	Unspecified	Unspecified	Unspecified	Unspecified	Unspecified	N												40.7543
27460876	2014-02-18		DOHMH	Department of Health and Mental Hygiene	Rodent	Rat Sighting	3+ Family Apt. Building	11207	665 CENTRAL AVENUE	CENTRAL AVENUE					LATLONG	BROOKLYN		N/A	Assigned	2014-03-20 14:43:22	2014-02-19	Unspecified BROOKLYN	BROOKLYN	1010309	189759	Unspecified	BROOKLYN	Unspecified	Unspecified	Unspecified	Unspecified	Unspecified	Unspecified	Unspecified	Unspecified	Unspecified	N												40.6875
27460907	2014-02-18	2014-02-19	DOHMH	Department of Health and Mental Hygiene	Rodent	Rat Sighting	1-2 Family Dwelling	11106	23-19 33 AVENUE	33 AVENUE	23 STREET	CRESCENT STREET			ADDRESS	ASTORIA		N/A	Closed	2014-03-20 11:55:24	2014-02-19	Unspecified QUEENS	QUEENS	1003486	217525	Unspecified	QUEENS	Unspecified	Unspecified	Unspecified	Unspecified	Unspecified	Unspecified	Unspecified	Unspecified	Unspecified	N												40.7637
27466013	2014-02-18		DOHMH	Department of Health and Mental Hygiene	Rodent	Rat Sighting	3+ Family Apt. Building	11385	766 SENECA AVENUE	SENECA AVENUE	WOODBINE STREET	MADISON STREET			ADDRESS	RIDGEWOOD		N/A	Assigned	2014-03-20 22:41:46	2014-02-18	Unspecified QUEENS	QUEENS	1010171	195085	Unspecified	QUEENS	Unspecified	Unspecified	Unspecified	Unspecified	Unspecified	Unspecified	Unspecified	Unspecified	Unspecified	N												40.7021
27467008	2014-02-18		DOHMH	Department of Health and Mental Hygiene	Rodent	Rat Sighting	Other (Explain Below)	10029	PARK AVENUE	PARK AVENUE					LATLONG	NEW YORK		N/A	Assigned	2014-03-20 23:49:12	2014-02-19	Unspecified MANHATTAN	MANHATTAN	997560	226072	Unspecified	MANHATTAN	Unspecified	Unspecified	Unspecified	Unspecified	Unspecified	Unspecified	Unspecified	Unspecified	Unspecified	N												40.7872
27462883	2014-02-18		DOHMH	Department of Health and Mental Hygiene	Rodent	Rat Sighting	3+ Family Apt. Building	10454	743 EAST 136 STREET	EAST 136 STREET	BRUCKNER BOULEVARD	WILLOW AVENUE			ADDRESS	BRONX		N/A	Assigned	2014-03-20 17:07:33	2014-02-18 17:18:00	Unspecified BRONX	BRONX	1008353	231923	Unspecified	BRONX	Unspecified	Unspecified	Unspecified	Unspecified	Unspecified	Unspecified	Unspecified	Unspecified	Unspecified	N												40.8032
27461837	2014-02-18		DOHMH	Department of Health and Mental Hygiene	Rodent	Rat Sighting	3+ Family Apt. Building	10032	521 WEST 156TH STREET	WEST 156TH STREET					LATLONG	NEW YORK		N/A	Assigned	2014-03-20 18:23:43	2014-02-19	Unspecified MANHATTAN	MANHATTAN	999965	242692	Unspecified	MANHATTAN	Unspecified	Unspecified	Unspecified	Unspecified	Unspecified	Unspecified	Unspecified	Unspecified	Unspecified	N												40.8328
27462881	2014-02-18	2013-12-06	DOHMH	Department of Health and Mental Hygiene	Rodent	Rat Sighting	3+ Family Apt. Building	10451	960 GRAND CONCOURSE	GRAND CONCOURSE	EAST 163 STREET	EAST 164 STREET			ADDRESS	BRONX		N/A	Pending	2014-03-20 10:57:09	2014-02-18 11:00:26	Unspecified BRONX	BRONX	1006017	241425	Unspecified	BRONX	Unspecified	Unspecified	Unspecified	Unspecified	Unspecified	Unspecified	Unspecified	Unspecified	Unspecified	N												40.8293
27462882	2014-02-18		DOHMH	Department of Health and Mental Hygiene	Rodent	Rat Sighting	3+ Family Apt. Building	11233	1334 EASTERN PARKWAY	EASTERN PARKWAY	PORTAL STREET	RALPH AVENUE			ADDRESS	BROOKLYN		N/A	Assigned	2014-03-20 12:53:22	2014-02-18 13:01:29	Unspecified BROOKLYN	BROOKLYN	1005307	182811	Unspecified	BROOKLYN	Unspecified	Unspecified	Unspecified	Unspecified	Unspecified	Unspecified	Unspecified	Unspecified	Unspecified	N												40.6684
27462982	2014-02-18		DOHMH	Department of Health and Mental Hygiene	Rodent	Rat Sighting	Commercial Building	10303	1849 FOREST AVENUE	FOREST AVENUE	MORNINGSTAR ROAD	SANDERS STREET			ADDRESS	STATEN ISLAND		N/A	Assigned	2014-03-20 22:44:24	2014-02-18	Unspecified STATEN ISLAND	STATEN ISLAND	942454	167138	Unspecified	STATEN ISLAND	Unspecified	Unspecified	Unspecified	Unspecified	Unspecified	Unspecified	Unspecified	Unspecified	Unspecified	N												40.6253
27452916	2014-02-17		DOHMH	Department of Health and Mental Hygiene	Rodent	Rat Sighting	3+ Family Apt. Building	11212	240 LOTT AVENUE	LOTT AVENUE	WATKINS STREET	MOTHER GASTON BOULEVARD			ADDRESS	BROOKLYN		N/A	Assigned	2014-03-19 14:01:05	2014-02-17 14:07:07	Unspecified BROOKLYN	BROOKLYN	1010711	179162	Unspecified	BROOKLYN	Unspecified	Unspecified	Unspecified	Unspecified	Unspecified	Unspecified	Unspecified	Unspecified	Unspecified	N												40.6584
27458919	2014-02-17		DOHMH	Department of Health and Mental Hygiene	Rodent	Rat Sighting	3+ Family Mixed Use Building	10303	145 UNION AVENUE	UNION AVENUE	NYCTA SUBWAY	LEYDEN AVENUE			ADDRESS	STATEN ISLAND		N/A	Assigned	2014-03-19 16:40:32	2014-02-17 16:49:37	Unspecified STATEN ISLAND	STATEN ISLAND	940361	169950	Unspecified	STATEN ISLAND	Unspecified	Unspecified	Unspecified	Unspecified	Unspecified	Unspecified	Unspecified	Unspecified	Unspecified	N												40.633
27456905	2014-02-17		DOHMH	Department of Health and Mental Hygiene	Rodent	Rat Sighting	1-2 Family Dwelling	10462	1438 ZEREGA AVENUE	ZEREGA AVENUE	TRATMAN AVENUE	LYON AVENUE			ADDRESS	BRONX		N/A	Assigned	2014-03-19 18:15:57	2014-02-17 18:22:18	Unspecified BRONX	BRONX	1026357	244468	Unspecified	BRONX	Unspecified	Unspecified	Unspecified	Unspecified	Unspecified	Unspecified	Unspecified	Unspecified	Unspecified	N												40.8376
27447310	2014-02-17		DOHMH	Department of Health and Mental Hygiene	Rodent	Rat Sighting	Other (Explain Below)	10040	78 THAYER STREET	THAYER STREET	SHERMAN AVENUE	BROADWAY			ADDRESS	NEW YORK		N/A	Assigned	2014-03-19 01:31:54	2014-02-17 01:40:28	Unspecified MANHATTAN	MANHATTAN	1004314	254085	Unspecified	MANHATTAN	Unspecified	Unspecified	Unspecified	Unspecified	Unspecified	Unspecified	Unspecified	Unspecified	Unspecified	N												40.8641
27458886	2014-02-17		DOHMH	Department of Health and Mental Hygiene	Rodent	Rat Sighting	3+ Family Apt. Building	10019	211 WEST 53 STREET	WEST 53 STREET	BROADWAY	8 AVENUE			ADDRESS	NEW YORK		N/A	Assigned	2014-03-19 20:46:16	2014-02-17 20:56:31	Unspecified MANHATTAN	MANHATTAN	988978	217413	Unspecified	MANHATTAN	Unspecified	Unspecified	Unspecified	Unspecified	Unspecified	Unspecified	Unspecified	Unspecified	Unspecified	N												40.7634
27457916	2014-02-17		DOHMH	Department of Health and Mental Hygiene	Rodent	Rat Sighting	1-2 Family Dwelling	11229	1900 AVENUE W	AVENUE W	EAST 19 STREET	OCEAN AVENUE			ADDRESS	BROOKLYN		N/A	Assigned	2014-03-19 10:24:32	2014-02-17 10:30:12	Unspecified BROOKLYN	BROOKLYN	997699	155963	Unspecified	BROOKLYN	Unspecified	Unspecified	Unspecified	Unspecified	Unspecified	Unspecified	Unspecified	Unspecified	Unspecified	N												40.5947
27457899	2014-02-17		DOHMH	Department of Health and Mental Hygiene	Rodent	Rat Sighting	3+ Family Apt. Building	10462	2160 MATTHEWS AVENUE	MATTHEWS AVENUE	LYDIG AVENUE	PELHAM PARKWAY			ADDRESS	BRONX		N/A	Assigned	2014-03-19 13:07:26	2014-02-17 13:13:32	Unspecified BRONX	BRONX	1022180	251019	Unspecified	BRONX	Unspecified	Unspecified	Unspecified	Unspecified	Unspecified	Unspecified	Unspecified	Unspecified	Unspecified	N												40.8556
27457917	2014-02-17		DOHMH	Department of Health and Mental Hygiene	Rodent	Rat Sighting	Construction Site	11221	583 PUTNAM AVENUE	PUTNAM AVENUE	MARCUS GARVEY BOULEVARD	LEWIS AVENUE			ADDRESS	BROOKLYN		N/A	Assigned	2014-03-19 13:33:15	2014-02-17 13:48:37	Unspecified BROOKLYN	BROOKLYN	1001516	189012	Unspecified	BROOKLYN	Unspecified	Unspecified	Unspecified	Unspecified	Unspecified	Unspecified	Unspecified	Unspecified	Unspecified	N												40.6855
27459815	2014-02-17		DOHMH	Department of Health and Mental Hygiene	Rodent	Rat Sighting	3+ Family Apt. Building	10452	1180 ANDERSON AVENUE	ANDERSON AVENUE	WEST 167 STREET	SHAKESPEARE AVENUE			ADDRESS	BRONX		N/A	Assigned	2014-03-19 07:02:44	2014-02-17 07:07:09	Unspecified BRONX	BRONX	1005338	244106	Unspecified	BRONX	Unspecified	Unspecified	Unspecified	Unspecified	Unspecified	Unspecified	Unspecified	Unspecified	Unspecified	N												40.8367
27452977	2014-02-17		DOHMH	Department of Health and Mental Hygiene	Rodent	Rat Sighting	3+ Family Mixed Use Building	10303	145 UNION AVENUE	UNION AVENUE	NYCTA SUBWAY	LEYDEN AVENUE			ADDRESS	STATEN ISLAND		N/A	Assigned	2014-03-19 16:35:54	2014-02-17 16:38:06	Unspecified STATEN ISLAND	STATEN ISLAND	940361	169950	Unspecified	STATEN ISLAND	Unspecified	Unspecified	Unspecified	Unspecified	Unspecified	Unspecified	Unspecified	Unspecified	Unspecified	N												40.633
27457900	2014-02-17		DOHMH	Department of Health and Mental Hygiene	Rodent	Rat Sighting	3+ Family Apt. Building	10467	3230 CRUGER AVENUE	CRUGER AVENUE	BURKE AVENUE	SOUTH OAK DRIVE			ADDRESS	BRONX		N/A	Assigned	2014-03-19 10:45:17	2014-02-17 10:51:56	Unspecified BRONX	BRONX	1021274	257092	Unspecified	BRONX	Unspecified	Unspecified	Unspecified	Unspecified	Unspecified	Unspecified	Unspecified	Unspecified	Unspecified	N												40.8723
27454938	2014-02-17		DOHMH	Department of Health and Mental Hygiene	Rodent	Rat Sighting	3+ Family Apt. Building	11221	589 PUTNAM AVENUE	PUTNAM AVENUE	MARCUS GARVEY BOULEVARD	LEWIS AVENUE			ADDRESS	BROOKLYN		N/A	Assigned	2014-03-19 13:20:10	2014-02-17 13:33:55	Unspecified BROOKLYN	BROOKLYN	1001562	189019	Unspecified	BROOKLYN	Unspecified	Unspecified	Unspecified	Unspecified	Unspecified	Unspecified	Unspecified	Unspecified	Unspecified	N												40.6855
27456039	2014-02-17		DOHMH	Department of Health and Mental Hygiene	Rodent	Rat Sighting	3+ Family Apt. Building	10452	1065 JEROME AVENUE	JEROME AVENUE	WEST 165 STREET	WEST 166 STREET			ADDRESS	BRONX		N/A	Assigned	2014-03-19 12:26:48	2014-02-17 12:32:25	Unspecified BRONX	BRONX	1005030	242963	Unspecified	BRONX	Unspecified	Unspecified	Unspecified	Unspecified	Unspecified	Unspecified	Unspecified	Unspecified	Unspecified	N												40.8335
27457066	2014-02-17		DOHMH	Department of Health and Mental Hygiene	Rodent	Rat Sighting	3+ Family Apt. Building	10040	559 WEST 188 STREET	WEST 188 STREET	AUDUBON AVENUE	ST NICHOLAS AVENUE			ADDRESS	NEW YORK		N/A	Assigned	2014-03-19 16:14:20	2014-02-17 16:22:26	Unspecified MANHATTAN	MANHATTAN	1003733	250162	Unspecified	MANHATTAN	Unspecified	Unspecified	Unspecified	Unspecified	Unspecified	Unspecified	Unspecified	Unspecified	Unspecified	N												40.8533
27447293	2014-02-16		DOHMH	Department of Health and Mental Hygiene	Rodent	Rat Sighting	3+ Family Apt. Building	10002	74 FORSYTH STREET	FORSYTH STREET	HESTER STREET	GRAND STREET			ADDRESS	NEW YORK		N/A	Assigned	2014-03-18 20:28:30	2014-02-16 20:31:22	Unspecified MANHATTAN	MANHATTAN	986075	200599	Unspecified	MANHATTAN	Unspecified	Unspecified	Unspecified	Unspecified	Unspecified	Unspecified	Unspecified	Unspecified	Unspecified	N												40.7173
27450128	2014-02-16		DOHMH	Department of Health and Mental Hygiene	Rodent	Rat Sighting	3+ Family Mixed Use Building	10455	420 EAST 146 STREET	EAST 146 STREET	WILLIS AVENUE	BROOK AVENUE			ADDRESS	BRONX		N/A	Assigned	2014-03-18 21:38:42	2014-02-16	Unspecified BRONX	BRONX	1006810	235787	Unspecified	BRONX	Unspecified	Unspecified	Unspecified	Unspecified	Unspecified	Unspecified	Unspecified	Unspecified	Unspecified	N												40.8138
27446753	2014-02-16	2014-01-24	DOHMH	Department of Health and Mental Hygiene	Rodent	Rat Sighting	3+ Family Apt. Building	10457	1515 SELWYN AVENUE	SELWYN AVENUE	EAST 172 STREET	EAST MT EDEN AVENUE			ADDRESS	BRONX		N/A	Pending	2014-03-18 00:32:39	2014-02-16 00:40:20	Unspecified BRONX	BRONX	1009067	245630	Unspecified	BRONX	Unspecified	Unspecified	Unspecified	Unspecified	Unspecified	Unspecified	Unspecified	Unspecified	Unspecified	N												40.8408
27447308	2014-02-16		DOHMH	Department of Health and Mental Hygiene	Rodent	Rat Sighting	3+ Family Apt. Building	10457	2082 RYER AVENUE	RYER AVENUE	EAST 180 STREET	EAST 181 STREET			ADDRESS	BRONX		N/A	Assigned	2014-03-18 15:43:32	2014-02-16 15:52:49	Unspecified BRONX	BRONX	1011693	250101	Unspecified	BRONX	Unspecified	Unspecified	Unspecified	Unspecified	Unspecified	Unspecified	Unspecified	Unspecified	Unspecified	N												40.8531
27442698	2014-02-16		DOHMH	Department of Health and Mental Hygiene	Rodent	Rat Sighting	3+ Family Mixed Use Building	10030	2262 ADAM CLAYTON POWELL BOULEVARD	ADAM CLAYTON POWELL BOULEVARD	WEST 133 STREET	WEST 134 STREET			ADDRESS	NEW YORK		N/A	Assigned	2014-03-17 23:51:33	2014-02-16 00:02:07	Unspecified MANHATTAN	MANHATTAN	999598	235901	Unspecified	MANHATTAN	Unspecified	Unspecified	Unspecified	Unspecified	Unspecified	Unspecified	Unspecified	Unspecified	Unspecified	N												40.8142
27448674	2014-02-16	2013-12-02	DOHMH	Department of Health and Mental Hygiene	Rodent	Rat Sighting	3+ Family Apt. Building	10451	175 EAST 151 STREET	EAST 151 STREET	WALTON AVENUE	CEDAR LANE			ADDRESS	BRONX		N/A	Pending	2014-03-18 21:10:17	2013-12-02	Unspecified BRONX	BRONX	1004423	238263	Unspecified	BRONX	Unspecified	Unspecified	Unspecified	Unspecified	Unspecified	Unspecified	Unspecified	Unspecified	Unspecified	N												40.8206
27442605	2014-02-15	2014-01-06	DOHMH	Department of Health and Mental Hygiene	Rodent	Rat Sighting	3+ Family Apt. Building	11213	1536 SAINT JOHNS PLACE	SAINT JOHNS PLACE	ROCHESTER AVENUE	BUFFALO AVENUE			ADDRESS	BROOKLYN		N/A	Pending	2014-03-17 11:54:33	2014-02-15 12:00:30	Unspecified BROOKLYN	BROOKLYN	1004415	183520	Unspecified	BROOKLYN	Unspecified	Unspecified	Unspecified	Unspecified	Unspecified	Unspecified	Unspecified	Unspecified	Unspecified	N												40.6704
27444466	2014-02-15	2013-12-05	DOHMH	Department of Health and Mental Hygiene	Rodent	Rat Sighting	School/Pre-School	10458	2489 BELMONT AVENUE	BELMONT AVENUE	EAST 189 STREET	EAST FORDHAM ROAD			ADDRESS	BRONX		N/A	Pending	2014-03-17 20:26:28	2014-02-15 20:37:58	Unspecified BRONX	BRONX	1016239	251543	Unspecified	BRONX	Unspecified	Unspecified	Unspecified	Unspecified	Unspecified	Unspecified	Unspecified	Unspecified	Unspecified	N												40.857
27441944	2014-02-15		DOHMH	Department of Health and Mental Hygiene	Rodent	Rat Sighting	Other (Explain Below)	10009	711 FDR DRIVE	FDR DRIVE	FDR DRIVE EXIT 5 SOUTHBOUND	EAST 5 WALK			ADDRESS	NEW YORK		N/A	Assigned	2014-03-17 19:27:26	2014-02-15 19:31:22	Unspecified MANHATTAN	MANHATTAN	991209	201854	Unspecified	MANHATTAN	Unspecified	Unspecified	Unspecified	Unspecified	Unspecified	Unspecified	Unspecified	Unspecified	Unspecified	N												40.7207
27446404	2014-02-15		DOHMH	Department of Health and Mental Hygiene	Rodent	Rat Sighting	School/Pre-School	10458	2493 BELMONT AVENUE	BELMONT AVENUE	EAST 189 STREET	EAST FORDHAM ROAD			ADDRESS	BRONX		N/A	Assigned	2014-03-17 20:38:01	2014-02-15 20:45:16	Unspecified BRONX	BRONX	1016258	251573	Unspecified	BRONX	Unspecified	Unspecified	Unspecified	Unspecified	Unspecified	Unspecified	Unspecified	Unspecified	Unspecified	N												40.8571
27446648	2014-02-15		DOHMH	Department of Health and Mental Hygiene	Rodent	Rat Sighting	1-2 Family Dwelling	11204	1402 WEST 4 STREET	WEST 4 STREET	65 STREET	AVENUE O			ADDRESS	BROOKLYN		N/A	Assigned	2014-03-17 18:47:26	2014-02-15 18:50:08	Unspecified BROOKLYN	BROOKLYN	990235	162189	Unspecified	BROOKLYN	Unspecified	Unspecified	Unspecified	Unspecified	Unspecified	Unspecified	Unspecified	Unspecified	Unspecified	N												40.6118
27446617	2014-02-15		DOHMH	Department of Health and Mental Hygiene	Rodent	Rat Sighting	3+ Family Apt. Building	11212	283 EAST 94 STREET	EAST 94 STREET	CLARKSON AVENUE	KINGS HIGHWAY			ADDRESS	BROOKLYN		N/A	Assigned	2014-03-17 14:17:34	2014-02-15 14:24:38	Unspecified BROOKLYN	BROOKLYN	1005893	179424	Unspecified	BROOKLYN	Unspecified	Unspecified	Unspecified	Unspecified	Unspecified	Unspecified	Unspecified	Unspecified	Unspecified	N												40.6591
27444788	2014-02-15	2014-01-30	DOHMH	Department of Health and Mental Hygiene	Rodent	Rat Sighting	3+ Family Apt. Building	10040	390 WADSWORTH AVENUE	WADSWORTH AVENUE	WEST 192 STREET	BEND			ADDRESS	NEW YORK		N/A	Pending	2014-03-17 19:40:34	2014-02-15 19:43:49	Unspecified MANHATTAN	MANHATTAN	1003873	251406	Unspecified	MANHATTAN	Unspecified	Unspecified	Unspecified	Unspecified	Unspecified	Unspecified	Unspecified	Unspecified	Unspecified	N												40.8567
27442697	2014-02-15		DOHMH	Department of Health and Mental Hygiene	Rodent	Rat Sighting	1-2 Family Dwelling	11221	585 PUTNAM AVENUE	PUTNAM AVENUE	MARCUS GARVEY BOULEVARD	LEWIS AVENUE			ADDRESS	BROOKLYN		N/A	Assigned	2014-03-17 10:28:06	2014-02-15 10:34:22	Unspecified BROOKLYN	BROOKLYN	1001532	189015	Unspecified	BROOKLYN	Unspecified	Unspecified	Unspecified	Unspecified	Unspecified	Unspecified	Unspecified	Unspecified	Unspecified	N												40.6855
27441901	2014-02-15		DOHMH	Department of Health and Mental Hygiene	Rodent	Rat Sighting	3+ Family Apt. Building	11233	1391 HERKIMER STREET	HERKIMER STREET	EASTERN PARKWAY	SHERLOCK PLACE			ADDRESS	BROOKLYN		N/A	Assigned	2014-03-17 07:31:10	2014-02-15 07:39:58	Unspecified BROOKLYN	BROOKLYN	1009933	186063	Unspecified	BROOKLYN	Unspecified	Unspecified	Unspecified	Unspecified	Unspecified	Unspecified	Unspecified	Unspecified	Unspecified	N												40.6773
27441928	2014-02-15		DOHMH	Department of Health and Mental Hygiene	Rodent	Rat Sighting	1-2 Family Dwelling	11419	95-69 113 STREET	113 STREET	95 AVENUE	101 AVENUE			ADDRESS	SOUTH RICHMOND HILL		N/A	Assigned	2014-03-17 13:10:28	2014-02-15 13:16:26	Unspecified QUEENS	QUEENS	1030834	190954	Unspecified	QUEENS	Unspecified	Unspecified	Unspecified	Unspecified	Unspecified	Unspecified	Unspecified	Unspecified	Unspecified	N												40.6907
27438548	2014-02-15		DOHMH	Department of Health and Mental Hygiene	Rodent	Rat Sighting	Other (Explain Below)	10002	191 HENRY STREET	HENRY STREET	JEFFERSON STREET	CLINTON STREET			ADDRESS	NEW YORK		N/A	Assigned	2014-03-17 00:06:43	2014-02-15 00:16:44	Unspecified MANHATTAN	MANHATTAN	987602	199252	Unspecified	MANHATTAN	Unspecified	Unspecified	Unspecified	Unspecified	Unspecified	Unspecified	Unspecified	Unspecified	Unspecified	N												40.7136
27433604	2014-02-14		DOHMH	Department of Health and Mental Hygiene	Rodent	Rat Sighting	Other (Explain Below)	10025	210 WEST 107 STREET	WEST 107 STREET	AMSTERDAM AVENUE	BROADWAY			ADDRESS	NEW YORK		N/A	Assigned	2014-03-16 19:58:28	2014-02-14 20:04:29	Unspecified MANHATTAN	MANHATTAN	993727	231227	Unspecified	MANHATTAN	Unspecified	Unspecified	Unspecified	Unspecified	Unspecified	Unspecified	Unspecified	Unspecified	Unspecified	N												40.8013
27436577	2014-02-14	2013-12-13	DOHMH	Department of Health and Mental Hygiene	Rodent	Rat Sighting	Single Room Occupancy (SRO)	10458	2414 TIEBOUT AVENUE	TIEBOUT AVENUE	EAST 184 STREET	EAST 187 STREET			ADDRESS	BRONX		N/A	Pending	2014-03-16 15:47:05	2014-02-14 15:54:52	Unspecified BRONX	BRONX	1013037	252390	Unspecified	BRONX	Unspecified	Unspecified	Unspecified	Unspecified	Unspecified	Unspecified	Unspecified	Unspecified	Unspecified	N												40.8594
27427296	2014-02-14		DOHMH	Department of Health and Mental Hygiene	Rodent	Rat Sighting	3+ Family Apt. Building	11205	106 STEUBEN STREET	STEUBEN STREET	PARK AVENUE	MYRTLE AVENUE			ADDRESS	BROOKLYN		N/A	Assigned	2014-03-16 02:08:19	2014-02-14 02:13:29	Unspecified BROOKLYN	BROOKLYN	994435	192262	Unspecified	BROOKLYN	Unspecified	Unspecified	Unspecified	Unspecified	Unspecified	Unspecified	Unspecified	Unspecified	Unspecified	N												40.6944
27430170	2014-02-14		DOHMH	Department of Health and Mental Hygiene	Rodent	Rat Sighting	Other (Explain Below)	10075	EAST 80 STREET	EAST 80 STREET	LEXINGTON AVENUE	3 AVENUE			BLOCKFACE	NEW YORK		N/A	Assigned	2014-03-16 09:45:05	2014-02-14 09:55:32	Unspecified MANHATTAN	MANHATTAN	995993	221743	Unspecified	MANHATTAN	Unspecified	Unspecified	Unspecified	Unspecified	Unspecified	Unspecified	Unspecified	Unspecified	Unspecified	N												40.7753
27435233	2014-02-14		DOHMH	Department of Health and Mental Hygiene	Rodent	Rat Sighting	Other (Explain Below)	10025	WEST 94 STREET	WEST 94 STREET	AMSTERDAM AVENUE	BROADWAY			BLOCKFACE	NEW YORK		N/A	Assigned	2014-03-16 03:20:43	2014-02-14 03:27:35	Unspecified MANHATTAN	MANHATTAN	992010	228200	Unspecified	MANHATTAN	Unspecified	Unspecified	Unspecified	Unspecified	Unspecified	Unspecified	Unspecified	Unspecified	Unspecified	N												40.793
27438752	2014-02-14		DOHMH	Department of Health and Mental Hygiene	Rodent	Rat Sighting	1-2 Family Dwelling	10466	966 EAST 231 STREET	EAST 231 STREET	BRONXWOOD AVENUE	PAULDING AVENUE			ADDRESS	BRONX		N/A	Assigned	2014-03-16 14:26:09	2014-02-14 14:34:06	Unspecified BRONX	BRONX	1025562	263431	Unspecified	BRONX	Unspecified	Unspecified	Unspecified	Unspecified	Unspecified	Unspecified	Unspecified	Unspecified	Unspecified	N												40.8896
27440280	2014-02-14		DOHMH	Department of Health and Mental Hygiene	Rodent	Rat Sighting	Other (Explain Below)	10075	169 EAST 80 STREET	EAST 80 STREET	LEXINGTON AVENUE	3 AVENUE			ADDRESS	NEW YORK		N/A	Assigned	2014-03-16 11:21:45	2014-02-14 11:29:13	Unspecified MANHATTAN	MANHATTAN	995984	221753	Unspecified	MANHATTAN	Unspecified	Unspecified	Unspecified	Unspecified	Unspecified	Unspecified	Unspecified	Unspecified	Unspecified	N												40.7753
27430238	2014-02-14	2013-11-26	DOHMH	Department of Health and Mental Hygiene	Rodent	Rat Sighting	3+ Family Apt. Building	10468	2515 UNIVERSITY AVENUE	UNIVERSITY AVENUE	WEST 190 STREET	WEST 192 STREET			ADDRESS	BRONX		N/A	Pending	2014-03-16 15:19:56	2014-02-14 15:25:42	Unspecified BRONX	BRONX	1011113	254774	Unspecified	BRONX	Unspecified	Unspecified	Unspecified	Unspecified	Unspecified	Unspecified	Unspecified	Unspecified	Unspecified	N												40.8659
27431812	2014-02-14		DOHMH	Department of Health and Mental Hygiene	Rodent	Rat Sighting	3+ Family Apt. Building	11385	1694 LINDEN STREET	LINDEN STREET	LINDEN STREET	CYPRESS AVENUE			ADDRESS	RIDGEWOOD		N/A	Assigned	2014-03-16 21:28:09	2014-02-14 21:30:42	Unspecified QUEENS	QUEENS	1009052	195166	Unspecified	QUEENS	Unspecified	Unspecified	Unspecified	Unspecified	Unspecified	Unspecified	Unspecified	Unspecified	Unspecified	N												40.7023
27431813	2014-02-14		DOHMH	Department of Health and Mental Hygiene	Rodent	Rat Sighting	3+ Family Apt. Building	11207	542 WILLIAMS AVENUE	WILLIAMS AVENUE	RIVERDALE AVENUE	NEWPORT STREET			ADDRESS	BROOKLYN		N/A	Assigned	2014-03-16 09:39:28	2014-02-14 09:45:19	Unspecified BROOKLYN	BROOKLYN	1012745	180598	Unspecified	BROOKLYN	Unspecified	Unspecified	Unspecified	Unspecified	Unspecified	Unspecified	Unspecified	Unspecified	Unspecified	N												40.6623
27427087	2014-02-13		DOHMH	Department of Health and Mental Hygiene	Rodent	Rat Sighting	1-2 Family Dwelling	11436	120-06 144 STREET	144 STREET	120 AVENUE	143 STREET			ADDRESS	JAMAICA		N/A	Assigned	2014-03-15 12:14:15	2014-02-13	Unspecified QUEENS	QUEENS	1040891	185730	Unspecified	QUEENS	Unspecified	Unspecified	Unspecified	Unspecified	Unspecified	Unspecified	Unspecified	Unspecified	Unspecified	N												40.6763
27425736	2014-02-13		DOHMH	Department of Health and Mental Hygiene	Rodent	Rat Sighting	3+ Family Apt. Building	10473	2025 SEWARD AVENUE	SEWARD AVENUE	PUGSLEY AVENUE	OLMSTEAD AVENUE			ADDRESS	BRONX		N/A	Assigned	2014-03-15 09:16:23	2014-02-12 09:21:48	Unspecified BRONX	BRONX	1024755	238220	Unspecified	BRONX	Unspecified	Unspecified	Unspecified	Unspecified	Unspecified	Unspecified	Unspecified	Unspecified	Unspecified	N												40.8204
27419863	2014-02-13		DOHMH	Department of Health and Mental Hygiene	Rodent	Rat Sighting	3+ Family Mixed Use Building	10033	801 WEST 181 STREET	WEST 181 STREET	FT WASHINGTON AVENUE	PINEHURST AVENUE			ADDRESS	NEW YORK		N/A	Assigned	2014-03-15 13:05:39	2014-02-13	Unspecified MANHATTAN	MANHATTAN	1001286	249310	Unspecified	MANHATTAN	Unspecified	Unspecified	Unspecified	Unspecified	Unspecified	Unspecified	Unspecified	Unspecified	Unspecified	N												40.851
27419524	2014-02-13	2014-01-21	DOHMH	Department of Health and Mental Hygiene	Rodent	Rat Sighting	3+ Family Apt. Building	10457	1455 SHERIDAN AVENUE	SHERIDAN AVENUE	EAST 171 STREET	EAST 172 STREET			ADDRESS	BRONX		N/A	Pending	2014-03-15 10:38:01	2014-01-21	Unspecified BRONX	BRONX	1008619	245243	Unspecified	BRONX	Unspecified	Unspecified	Unspecified	Unspecified	Unspecified	Unspecified	Unspecified	Unspecified	Unspecified	N												40.8398
27428228	2014-02-13		DOHMH	Department of Health and Mental Hygiene	Rodent	Rat Sighting	3+ Family Apt. Building	11214	38 BAY 26 STREET	BAY 26 STREET	86 STREET	BENSON AVENUE			ADDRESS	BROOKLYN		N/A	Assigned	2014-03-15 15:52:00	2014-02-13	Unspecified BROOKLYN	BROOKLYN	984913	158950	Unspecified	BROOKLYN	Unspecified	Unspecified	Unspecified	Unspecified	Unspecified	Unspecified	Unspecified	Unspecified	Unspecified	N												40.603
27424853	2014-02-13		DOHMH	Department of Health and Mental Hygiene	Rodent	Rat Sighting	Commercial Building	10470	205 EAST 238 STREET	EAST 238 STREET	KEPLER AVENUE	KATONAH AVENUE			ADDRESS	BRONX		N/A	Assigned	2014-03-15 10:46:11	2014-02-13	Unspecified BRONX	BRONX	1020086	266958	Unspecified	BRONX	Unspecified	Unspecified	Unspecified	Unspecified	Unspecified	Unspecified	Unspecified	Unspecified	Unspecified	N												40.8993
27421160	2014-02-13		DOHMH	Department of Health and Mental Hygiene	Rodent	Rat Sighting	3+ Family Mixed Use Building	10031	501 WEST 139 STREET	WEST 139 STREET	AMSTERDAM AVENUE	HAMILTON PLACE			ADDRESS	NEW YORK		N/A	Assigned	2014-03-15 18:30:34	2014-02-13	Unspecified MANHATTAN	MANHATTAN	997914	238598	Unspecified	MANHATTAN	Unspecified	Unspecified	Unspecified	Unspecified	Unspecified	Unspecified	Unspecified	Unspecified	Unspecified	N												40.8216
27423649	2014-02-13		DOHMH	Department of Health and Mental Hygiene	Rodent	Rat Sighting	3+ Family Mixed Use Building	10027	31 TIEMANN PLACE	TIEMANN PLACE	BROADWAY	CLAREMONT AVENUE			ADDRESS	NEW YORK		N/A	Assigned	2014-03-15 13:44:15	2014-02-13	Unspecified MANHATTAN	MANHATTAN	995514	236342	Unspecified	MANHATTAN	Unspecified	Unspecified	Unspecified	Unspecified	Unspecified	Unspecified	Unspecified	Unspecified	Unspecified	N												40.8154
27427035	2014-02-13		DOHMH	Department of Health and Mental Hygiene	Rodent	Rat Sighting	1-2 Family Mixed Use Building	10466	756 EAST 224 STREET	EAST 224 STREET	WHITE PLAINS ROAD	BARNES AVENUE			ADDRESS	BRONX		N/A	Assigned	2014-03-15 18:34:44	2014-02-13	Unspecified BRONX	BRONX	1023158	262318	Unspecified	BRONX	Unspecified	Unspecified	Unspecified	Unspecified	Unspecified	Unspecified	Unspecified	Unspecified	Unspecified	N												40.8866
[truncated: 42,978 more rows]
[truncated: 2 more columns]
